# Supplementary material for: In Depth Exploration of the Alternative Proteome of Drosophila melanogaster
Source: Front Cell Dev Biol. 2022 May 26;10:901351. doi: 10.3389/fcell.2022.901351 (PMC9204603; doi:10.3389/fcell.2022.901351)
Supplement: Supplementary file 1 [file Table2.XLSX]

## Sheet: Sheet 1
Entry	Entry name	Protein names	Gene names	Length	Peptides
M9NCR4	M9NCR4_DROME	Dumpy, isoform J	dpy BcDNA:SD02173 CG15637 CG31724 CG31725 CG31726 CG31727 CG31964 CG31965 CG31966 CG31967 CG31968 CG33000 CG33086 CR33195 CT35799 Dmel\CG33196 DP Dp dp DPY Dpy l(2)24Fd Mur24F olv[D] Q8IQ18_DROME SP460 CG33196 Dmel_CG33196	15105	37
M9MRD1	M9MRD1_DROME	Muscle-specific protein 300 kDa, isoform D	Msp300 Bbbf1 BBF-1 BcDNA:AT10293 BcDNA:GH02446 BcDNA:GH18470 BcDNA:LP10936 CG14035 CG18251 CG18252 CG31649 CG31916 CG33549 CG33715 Dmel\CG42768 dNesp1 jf22 l(2)25Ch l(2)jf22 MSP-300 Msp-300 msp-300 MSP300 msp300 Spec25CD CG42768 Dmel_CG42768	12345	347
M9PDS8	M9PDS8_DROME	Sallimus, isoform Y	sls 0020 01 anon-CREST CG18242 CG18245 CG18857 CT41299 D-Titin D-titin d-titin Dmel\CG1915 Ket ket Kettin kettin KZ l(3)62Ca l(3)Ca l(3)dre8 l(3)j1D7 l(3)rL182 l(3)S002001 MCP sal sam SLS Sls TITIN Titin titin CG1915 Dmel_CG1915	10625	397
D1YSG0	D1YSG0_DROME	Bent, isoform F	bt 39c-18 Bt CG10285 CG1479 CT3598 CT8086 Dmel\CG32019 l(2)2 l(2)23 l(4)102CDa l(4)2 l(4)21 l(4)23 l(4)37 l(4)38 l(4)PT-2 Prj projectin titin CG32019 Dmel_CG32019	8933	420
A0A0B4KG35	A0A0B4KG35_DROME	Stretchin-Mlck, isoform U (EC 2.7.11.17) (EC 2.7.11.18)	Strn-Mlck 143736_at A(225) BcDNA:RH74685 BEST:GH22543 CG15699 CG18255 CG8304 CT41348 Dmel\CG44162 Mlc-k MLCK Mlck mlck MLCK-1 MLCK-2 MLCK-3 Strn Strn-MLCK Strn-mlck strn-mlck CG44162 Dmel_CG44162	8255	115
A8DYB0	A8DYB0_DROME	Midasin	Dmel\CG13185 CG18329 CG13185 Dmel_CG13185	5526	107
B7Z002	B7Z002_DROME	Kismet, isoform C	kis 136 2532 31 5841 anon-WO0172774.164 anon-WO0257455.5 BEST:GM02209 CG18326 CG3660 Dmel\CG3696 DmelPex20 EC2-7 EK2-4 EP(2)0474 EP474 FBtr0078144 GM02209 KIS Kis KIS-L kiss l(2)07812 l(2)k08827 l(2)k11324 l(2)k13631 l(2)k14112 l(2)k16510 l(2)s3527 l(2)s4771 l(2)s4793 Pex20 Su(Pc)21AB CG3696 Dmel_CG3696	5517	165
Q9W596	FUTSC_DROME	Microtubule-associated protein futsch (MAP1B homolog) [Cleaved into: Futsch heavy chain; Futsch light chain LC(f)]	futsch CG34387	5495	118
M9PBJ8	M9PBJ8_DROME	Split ends, isoform G	spen 136 24 BcDNA:GM01870 Dmel\CG18497 E(E2F)2A E(Raf)2A E(Sev-CycE)2A EK2-9 En(yan[ACT])2-7 EY2-7 l(2)03350 l(2)k06805 l(2)k07612 l(2)k08102 poc rno spe SPEN Spen Splitends yip1 CG18497 Dmel_CG18497	5487	39
A1Z9I8	A1Z9I8_DROME	Short stop, isoform G	shot 4 42 CG18637 Dmel\CG18076 Grv grv Kak kak kakapo kakp kop l(2)CA4 l(2)k03010 l(2)k04204 l(2)k05434 l(2)k05821 l(2)k10821 l(2)k15606 shortstop Shot Su(Mir)1 CG18076 Dmel_CG18076	5385	264
Q9VLT5	POE_DROME	Protein purity of essence (Interaction calmodulin and colossal molecular mass protein) (Protein Calossin) (Protein pushover)	poe calo push CG14472	5322	212
Q9NB71	HIW_DROME	E3 ubiquitin-protein ligase highwire (EC 2.3.2.33) (Protein pam/highwire/rpm-1)	hiw CG32592	5233	4
P33450	FAT_DROME	Cadherin-related tumor suppressor (Protein fat) [Cleaved into: Ft-mito]	ft CG3352	5147	22
X2JF83	X2JF83_DROME	HECT-type E3 ubiquitin transferase (EC 2.3.2.26)	HUWE1 dHUWE1 Dmel\CG8184 huwe1 URE-B1 CG8184 Dmel_CG8184	5101	127
M9MSI8	M9MSI8_DROME	Tweek, isoform I	tweek CG15133 CG15134 CG42706 CG4841 Dmel\CG42555 Tweek CG42555 Dmel_CG42555	5075	14
X2JDY1	X2JDY1_DROME	Uncharacterized protein, isoform X	CG3950 BcDNA:GH23906 CG3960 Dmel\CG34417 CG34417 Dmel_CG34417	4925	72
Q9VR91	HERC2_DROME	Probable E3 ubiquitin-protein ligase HERC2 (EC 2.3.2.26) (HECT domain and RCC1-like domain-containing protein 2) (HECT-type E3 ubiquitin transferase HERC2)	HERC2 CG11734	4912	49
A0A0B4KFQ0	A0A0B4KFQ0_DROME	BIR repeat containing ubiquitin-conjugating enzyme, isoform E	Bruce BRUCE bruce dBRUCE dBruce dbruce Dmel\CG6303 mod86 CG6303 Dmel_CG6303	4865	58
A8JTM7	A8JTM7_DROME	Megalin, isoform A (Megalin, isoform C) (Megalin, isoform D) (Megalin, isoform E)	mgl anon-WO0140519.108 CG12139 CG12654 CG15316 CG34339 CG34352 CT7830 Dm CG34352 Dmel\CG42611 LDLR Megalin Mgl SOSIE CG42611 Dmel_CG42611	4769	98
A1Z7C4	A1Z7C4_DROME	LDL receptor protein 1, isoform G	LRP1 CG30368 CG8706 CT9297 Dm CG33087 Dmel\CG33087 LDLR Lrp1 lrp1 CG33087 Dmel_CG33087	4730	41
Q9VW71	FAT2_DROME	Fat-like cadherin-related tumor suppressor homolog (Protein kugelei)	kug fat2 CG7749	4699	19
A8Y5B7	A8Y5B7_DROME	Male fertility factor kl3 (EC 3.6.1.3) (EC 5.6.1.4)	kl-3 CG17629 CG40443 CG40936 CG40992 DHC4A Dmel\CG45785 Kl-3 kl-4 kl3 Kl3-Y Lms3 ms(Y)104b Y104b CG45785 Dmel_CG45785	4593	10
Q5LJN5	Q5LJN5_DROME	Male fertility factor kl5	kl-5 CG12573 CG17616 CG40444 CG41497 Dhc Dhc-Yh3 DHC4B DhcYh3 Dmel\CG45786 Kl-5 kl5 Lms4 CG45786 Dmel_CG45786	4559	14
Q9W2Z3	Q9W2Z3_DROME	Chitinase 6, isoform J (EC 3.2.1.14)	Cht6 CG15313 CG15314 CG2989 CT5624 DmCht6 Dmel\CG43374 CG43374 Dmel_CG43374	4519	23
Q5LJP0	Q5LJP0_DROME	Male fertility factor kl2 (EC 3.6.1.3) (EC 5.6.1.4)	kl-2 CG40438 DHC3A Dmel\CG17866 kl2 Lms2 CG17866 Dmel_CG17866	4459	6
A0A0B4KI48	A0A0B4KI48_DROME	Dynein heavy chain at 89D, isoform D (EC 5.6.1.4)	Dhc98D DHC Dhc dhc DHC6 Dmel\CG1842 CG1842 Dmel_CG1842	4445	6
M9NDL5	M9NDL5_DROME	Terribly reduced optic lobes, isoform AF	trol anon-WO0153538.72 BcDNA:GM02481 CG12497 CG33675 CG7981 CT23996 Dmel\CG33950 EG:BACR25B3.1 EG:BACR25B3.10 EG:BACR25B3.11 EG:BACR25B3.2 GC7891 l(1)3Ac l(1)9-96 l(1)G0019 l(1)G0021 l(1)G0023 l(1)G0181 l(1)G0211 l(1)G0271 l(1)G0374 l(1)G0412 l(1)trol l(1)VA51 l(1)zw1 l(1)zwl MRE7 Pcan pcan Pcn TROL Trol Trol-A Trol-B Troll troll ZW-1 zw-1 zw1 CG33950 Dmel_CG33950	4434	127
Q7KTG2	Q7KTG2_DROME	Apolipoprotein lipid transfer particle	Apoltp apoLTP apoltp ApoLTPI ApoLTPII CT39214 Dmel\CG15828 LTP CG15828 Dmel_CG15828	4333	95
M9PBL6	M9PBL6_DROME	Karst, isoform G	kst beta-Spectrin beta[[H]] beta[[H]]-Sp beta[[H]]-SPEC beta[[H]]-Spec beta[[H]]-Spectrin beta[[H]]spectrin beta[[heavy]]-Spec beta[[heavy]]-Spectrin beta[[Heavy]]spectrin beta[[heavy]]spectrin betaH betaH-Spec betah-Spec betaH-spectrin betaHS betaHSpec Dmel\CG12008 Kst l(3)01318 Spec-beta[[H]] CG12008 Dmel_CG12008	4321	219
Q9VWZ3	Q9VWZ3_DROME	Dynein heavy chain at 16F (EC 5.6.1.4)	Dhc16F atoll cvl-6 DHC Dhc dhc DHC9 Dmel\CG7092 CG7092 Dmel_CG7092	4081	3
Q9VJC6	Q9VJC6_DROME	Dynein heavy chain at 36C, isoform B (EC 5.6.1.4)	Dhc36C DHC Dhc dhc Dhc36c DHC7A Dmel\CG5526 CG5526 Dmel_CG5526	4024	6
A1Z9M5	A1Z9M5_DROME	Uncharacterized protein	Dmel\CG30069 CG13017 CG8381 CG30069 Dmel_CG30069	4012	51
A0A0B4KHR8	A0A0B4KHR8_DROME	Multiple ankyrin repeats single KH domain, isoform E	mask CG18671 CG31138 CG6268 CG6313 cg6313 Dmel\CG33106 EC3-6 MASK Mask CG33106 Dmel_CG33106	4000	87
Q9VU08	VP13D_DROME	Vacuolar protein sorting-associated protein 13D	Vps13D CG32113	3919	13
Q9VC56	PUF_DROME	Ubiquitin carboxyl-terminal hydrolase puf (EC 3.4.19.12) (Protein puffyeye)	puf Usp34 CG5794	3912	83
M9PCE5	M9PCE5_DROME	Hemolectin, isoform B	Hml CT21553 d-hml Dmel\CG7002 hml CG7002 Dmel_CG7002	3842	21
Q9W332	CUBN_DROME	Cubilin homolog	Cubn CG32702	3750	18
A0A0B4K657	A0A0B4K657_DROME	Bitesize, isoform I	btsz BcDNA:GH06647 Btsz CG14858 CG17304 CG18280 CG31306 CG33555 CG7343 Dmel\CG44012 Granulophilin l(3)10418 CG44012 Dmel_CG44012	3734	4
Q9VAD3	Q9VAD3_DROME	Vacuolar protein sorting 13B, isoform A	Vps13B Dmel\CG15523 CG15523 Dmel_CG15523	3731	9
Q00174	LAMA_DROME	Laminin subunit alpha (Laminin A chain)	LanA lamA CG10236	3712	150
Q9VTP0	Q9VTP0_DROME	Uncharacterized protein	CT18701 CG32092 CG32094 CG5956 Dmel\CG42255 CG42255 Dmel_CG42255	3613	15
Q9VYK0	Q9VYK0_DROME	Smrter, isoform D (Smrter, isoform E) (Smrter, isoform F)	Smr anon-WO0153538.73 CG12719 Dmel\CG4013 E52 l(1)G0060 l(1)G0361 lincRNA.983 SMR smr SMRTER CG4013 Dmel_CG4013	3601	39
E1JHA6	E1JHA6_DROME	Uninflatable, isoform C (Uninflatable, isoform D) (Uninflatable, isoform E) (Uninflatable, isoform F)	uif CT26172 Dmel\CG9138 Poly-EGF poly-EGF SP1070 sp1070 Uif CG9138 Dmel_CG9138	3589	92
Q9V3N4	Q9V3N4_DROME	Huntingtin, isoform A (Huntingtin, isoform B) (Huntington disease protein homolog)	htt dHtt dhtt Dmel\CG9995 DmHtt HD Hsap\HD HTT Htt huntingtin CG9995 Dmel_CG9995	3583	22
E1JH30	E1JH30_DROME	Starry night, isoform B (Starry night, isoform D)	stan CT20776 Dmel\CG11895 Flam FMI Fmi fmi STAN Stan CG11895 Dmel_CG11895	3574	21
E2QD99	E2QD99_DROME	Uncharacterized protein, isoform I	CG3960 BcDNA:GH23906 CG3950 Dmel\CG34417 CG34417 Dmel_CG34417	3541	61
Q9VZ30	Q9VZ30_DROME	Uncharacterized protein	Dmel\CG11122 CG11122 Dmel_CG11122	3539	4
M9PE03	M9PE03_DROME	Zormin, isoform E	zormin BcDNA:GH09541 CG11850 CG11952 CG11953 CG1282 CG32307 CG32309 CG32310 CG32311 CG5699 CT36990 Dmel\CG33484 CG33484 Dmel_CG33484	3536	113
Q9W060	LYST_DROME	Lysosomal-trafficking regulator (Mauve protein)	mv CG11814 CG5691 CG42863	3535	32
M9PBG8	M9PBG8_DROME	Rho guanine nucleotide exchange factor 3, isoform M	RhoGEF3 CG1225 CG13881 CG13882 CG13883 CG42377 CG42378 Dmel\CG43976 DrhoGEF3 RhoGEF rhoGEF3 CG43976 Dmel_CG43976	3518	3
Q24292	DS_DROME	Protein dachsous (Adherin)	ds CG17941	3503	12
Q9VML2	Q9VML2_DROME	Blue cheese	bchs Alfy alfy BcDNA:SD12984 bchd Bchs beach Beach1 CG9011 DBEACH1 Dmel\CG14001 EP2299 CG14001 Dmel_CG14001	3489	17
M9PC07	M9PC07_DROME	Furry, isoform H	fry CG14171 CG6774 CG6780 Dmel\CG32045 Fry l(3)02240 RE-B SS3-7 yeti CG32045 Dmel_CG32045	3474	58
B7Z0I8	B7Z0I8_DROME	Uncharacterized protein	clone 1.14 anon-EST:Liang-1.14 CG14896 CG14897 Dmel\CG42232 CG42232 Dmel_CG42232	3441	123
Q9W425	Q9W425_DROME	Rabconnectin-3A	Rbcn-3A anon-X Dmel\CG3585 DmX Dmx FV10 X CG3585 Dmel_CG3585	3426	73
P18490	PCX_DROME	Protein pecanex	pcx CG3443	3413	6
B7Z145	B7Z145_DROME	Tenascin accessory, isoform E (Tenascin accessory, isoform P)	Ten-a 1.2 cbd CG11270 CG12720 CG15733 CG18182 CG2578 CG2590 CG32659 Dmel\CG42338 DmtenA Dmtena ten-a Ten11A Ten[a] ten[a] tenA tenA(AT)[[14]] CG42338 Dmel_CG42338	3378	5
Q9V496	APLP_DROME	Apolipophorins (Retinoid- and fatty acid-binding glycoprotein) [Cleaved into: Apolipophorin-2 (ApoL2) (Apolipophorin II) (ApoLII); Apolipophorin-1 (ApoL1) (Apolipophorin I) (ApoLI)]	apolpp Rfabg RfaBp CG11064	3351	235
M9PGF7	M9PGF7_DROME	Tenascin major, isoform E	Ten-m 2017 5301 BcDNA:AT25108 CG11452 CT16449 Dmel\CG5723 l(3)00844 l(3)05301 l(3)05309 l(3)rJ307 l(3)rL201 l(3)rP126 odd(Oz) Odz odz ten(m) Ten-M ten-m Ten-mc Ten79E Ten[m] ten[m] CG5723 Dmel_CG5723	3349	10
A1Z713	VPS13_DROME	Vacuolar protein sorting-associated protein 13	Vps13 CG2093	3321	99
Q9W3W6	Q9W3W6_DROME	Small ovary, isoform A (Small ovary, isoform B) (Small ovary, isoform C)	sov Dmel\CG14438 EM25 fs(1)M105 l(1)6Dc l(1)EA42 l(1)EM25 CG14438 Dmel_CG14438	3313	30
A0A0B4KHA4	A0A0B4KHA4_DROME	Uncoordinated 80, isoform D	unc80 Dmel\CG18437 Dunc80 UNC80 CG18437 Dmel_CG18437	3284	5
M9MS40	M9MS40_DROME	Histone acetyltransferase (EC 2.3.1.48)	nej anon-WO0147981.11 anon-WO03040301.89 CBP Cbp cbp CBP_ CG15321 Crbp dCBP dKAT3 dmCBP Dmel\CG15319 l(1)G0112 l(1)G0350 l(1)G0470 Nej nej CBP Nejire P300 p300 CG15319 Dmel_CG15319	3282	22
M9PEI6	M9PEI6_DROME	Dikar, isoform F	dikar CG10115 CG32393 CG32394 Dmel\CG42799 CG42799 Dmel_CG42799	3261	9
A1Z9S6	A1Z9S6_DROME	Su(Var)2-HP2, isoform A	Su(var)2-HP2 Dmel\CG12864 HP2 Hp2 SU(VAR)2-HP2 CG12864 Dmel_CG12864	3257	48
Q7YZH1	RNO_DROME	PHD finger protein rhinoceros	rno CG7036	3241	9
Q70PP2	SMG1_DROME	Serine/threonine-protein kinase Smg1 (EC 2.7.11.1)	nonC Smg1 CG32743	3218	34
B7Z0W8	B7Z0W8_DROME	Rugose, isoform M	rg AKAP Akap550 CG15464 CG15466 CG6775 DAKAP550 Dmel\CG44835 fas CG44835 Dmel_CG44835	3203	35
Q8MLW2	Q8MLW2_DROME	Domino, isoform D (EC 3.6.1.3)	dom 27 4 8 anon-WO0172774.190 dDom dEP400 Dmel\CG9696 DOM Dom DOM-A DomA Domino l(2)81 l(2)k02704 l(2)k08108 p400 CG9696 Dmel_CG9696	3183	57
Q8IM86	Q8IM86_DROME	Unc-13, isoform B	unc-13 Dmel\CG2999 drunc13 DUNC-13 Dunc-13 dUNC-13 dUnc-13 dunc-13 Dunc13 l(4)ry16 Munc-13 unc UNC-13 Unc-13 UNC-13-B Unc13 UNC13A Unc13A UNC13B Unc13B CG2999 Dmel_CG2999	3183	11
Q9VUB5	Q9VUB5_DROME	UpSET, isoform A (UpSET, isoform B)	upSET Dmel\CG9007 UpSET CG9007 Dmel_CG9007	3146	23
Q0KHU0	Q0KHU0_DROME	Myosin 10A, isoform D	Myo10A 10A AAF47980 CG16922 CG2136 CG2174 Dmel\CG43657 DmXV myo10A Myo20 Syph CG43657 Dmel_CG43657	3145	35
M9NDE3	BARK_DROME	Protein bark beetle (Protein anakonda)	bark aka CG3921	3123	27
A0A0B4KEM1	A0A0B4KEM1_DROME	Toutatis, isoform G	tou anon-48Ad Dm Tou Dmel\CG10897 EP(2)0622 EP0622 EP622 gene VI TIP5 TOU Tou VI CG10897 Dmel_CG10897	3094	37
A0A0B4K6N6	A0A0B4K6N6_DROME	F-actin monooxygenase (EC 1.14.13.225)	Mical CG11685 CG11687 CG18484 CG18667 CG18668 CG33186 CG33190 Dmel\CG33208 mdcds_49226 MICAL mical milch CG33208 Dmel_CG33208	3029	2
H9XVP0	H9XVP0_DROME	Zn finger homeodomain 2, isoform B	zfh2 Dmel\CG1449 ZFH-2 Zfh-2 zfh-2 ZFH2 Zfh2 CG1449 Dmel_CG1449	3003	13
Q8MLU9	Q8MLU9_DROME	Uncharacterized protein	Dmel\CG13492 CG13492 Dmel_CG13492	2979	49
A0A0B4KG40	A0A0B4KG40_DROME	Uncharacterized protein, isoform C	CG34108 CG12816 CG3996 Dmel\CG42795 CG42795 Dmel_CG42795	2904	4
A0A0B4LGQ5	A0A0B4LGQ5_DROME	E3 ubiquitin-protein ligase TRIP12 (EC 2.3.2.26) (HECT-type E3 ubiquitin transferase TRIP12) (Thyroid receptor-interacting protein 12)	ctrip CG14656 CG17735 CTRIP Dmel\CG42574 TRIP12 CG42574 Dmel_CG42574	2901	38
P51592	HYD_DROME	E3 ubiquitin-protein ligase hyd (EC 2.3.2.26) (HECT-type E3 ubiquitin transferase hyd) (Protein hyperplastic discs)	hyd l(3)C43 CG9484	2885	101
M9NEY8	DMAD_DROME	DNA N6-methyl adenine demethylase (EC 1.14.11.51) (DNA 6mA demethylase)	Tet DMAD CG2083 CG43444 CG9973	2860	5
A0A0B4KEX6	A0A0B4KEX6_DROME	Jitterbug, isoform M	jbug AAF46896 CG11605 CG13525 CG3550 Dmel\CG30092 Jbug CG30092 Dmel_CG30092	2839	48
A0A0B4LGN1	A0A0B4LGN1_DROME	Inositol 1,4,5-trisphosphate receptor	Itpr anon-WO02059370.49 DIP dip dIP3R dIP[[3]]R Dmel\CG1063 DmInsP[[3]]R DmInsP[[3R]] Ins3PR InsP(3) InsP3 InsP3R Insp3R InsP[[3]] InsP[[3]]R IP IP3R Ip3R IP[[3]] receptor IP[[3]]R Itp-r Itp-r-83A Itp-r42B ITP-r83A Itp-R83A Itp-r83A Itp-r[1] itpr itpr-83 ITPR1 l(3)05616 l(3)itpr l(3)j5B4 CG1063 Dmel_CG1063	2828	21
D0UGE6	D0UGE6_DROME	Tenectin isoform 1 (Tenectin isoform 2) (Tenectin, isoform C) (Tenectin, isoform D)	tnc Dmel\CG13648 Mur96B Tnc CG13648 Dmel_CG13648	2819	13
M9PBW9	M9PBW9_DROME	Rhea, isoform G	rhea CT21159 Dmel\CG6831 Rhea Talin talin tendrils Tln CG6831 Dmel_CG6831	2815	123
A0A0B4K702	A0A0B4K702_DROME	Uncharacterized protein, isoform N	M7BP BcDNA:GH02712 BcDNA:HL07907 CG17983 CG17984 CG2080 CG2088 CG30492 CG30494 CT6764 Dmel\CG43340 CG43340 Dmel_CG43340	2796	17
Q8MSS1	LVA_DROME	Protein lava lamp	lva CG6450	2779	184
A0A0B4K7S0	A0A0B4K7S0_DROME	Ubiquitinyl hydrolase 1 (EC 3.4.19.12)	faf BcDNA.LD22582 BcDNA:LD22582 Dmel\CG1945 Faf Fat P55824 USPX CG1945 Dmel_CG1945	2773	113
A8JNW4	A8JNW4_DROME	Mediator of RNA polymerase II transcription subunit 13	skd AMIB Bli bli bls dMED13 Dmel\CG9936 dmMED13 dTRAP240 dTrap240 l(3)L7062 l(3)rK760 LD28662 MED13 Med13 PAP Pap pap Scad78 siren9 SKD Skd SPH203 Srb9 Trap TRAP240 Trap240 CG9936 Dmel_CG9936	2768	37
Q5EAK6	ATM_DROME	Serine/threonine-protein kinase ATM (EC 2.7.11.1) (Telomere fusion protein)	tefu atm CG6535	2767	70
A0A0B4KHX4	A0A0B4KHX4_DROME	Neurofibromin 1, isoform F	Nf1 Dmel\CG8318 dNF1 dNf1 FBpp0084326 NF-1 Nf-1 NF1 nf1 CG8318 Dmel_CG8318	2734	24
Q9W246	Q9W246_DROME	DRIM domain-containing protein	Dmel\CG4554 GM01751p CG4554 Dmel_CG4554	2733	64
M9ND93	M9ND93_DROME	Pericentrin-like protein, isoform P	Plp AKAP450 CG13459 CG18648 CG6735 CP309 Cp309 cp309 D-PLP D-Plp d-plp Dmel\CG33957 DPLP DPlp Dplp dPLP dplp l(3)s2172 PACT PCNT PLP plp pPlp CG33957 Dmel_CG33957	2730	19
Q9VL06	UFD4_DROME	E3 ubiquitin-protein ligase Ufd4 (EC 2.3.2.26) (Ubiquitin fusion-degradation 4-like)	Ufd4 CG5604	2727	48
M9MSL0	M9MSL0_DROME	Uncharacterized protein, isoform B	Dmel\CG42588 BcDNA:SD20456 BP1016 CG11008 CG32108 CG34017 CG42588 Dmel_CG42588	2705	8
P07207	NOTCH_DROME	Neurogenic locus Notch protein [Cleaved into: Processed neurogenic locus Notch protein]	N CG3936	2703	28
A0A0B4KI07	A0A0B4KI07_DROME	Uncharacterized protein, isoform C	Bicra anon-WO0140519.162 Dmel\CG11873 CG11873 Dmel_CG11873	2684	2
Q9VID9	Q9VID9_DROME	Uncharacterized protein, isoform B (Uncharacterized protein, isoform C) (EC 2.3.1.48)	BEST:LD19244 BEST:LD14959 Dmel\CG8677 dRsf-1 LD14959 rsf-1 CG8677 Dmel_CG8677	2663	45
Q8IQ62	Q8IQ62_DROME	Still life, isoform F	sif CG32414 CG5256 CG5406 Dm_3L:26493 Dmel\CG34418 lincRNA.447 RhoGEF SIF Sif slf Stilllife CG34418 Dmel_CG34418	2657	19
M9PE86	M9PE86_DROME	Uncharacterized protein, isoform D	CG9817 BcDNA:RH11383 CG15295 Dmel\CG43347 CG43347 Dmel_CG43347	2652	1
Q7PLL6	Q7PLL6_DROME	Lethal (3) 80Fj, isoform A	l(3)80Fj 80Fj Dmel\CG17514 l(3)Lh1 l1 lethal 1 CG17514 Dmel_CG17514	2630	140
P98159	NUDEL_DROME	Serine protease nudel (EC 3.4.21.-)	ndl CG10129	2616	41
A1ZBE8	DOP1_DROME	Protein dopey-1 homolog	CG15099	2599	43
M9MRE5	M9MRE5_DROME	Piezo-type mechanosensitive ion channel component	Piezo anon-EST:Liang-1.32 CG18103 CG31608 CG8486 clone 1.32 Dmel\CG44122 DmPIEZO DmPiezo Dmpiezo fos28F fos500 OrfKD piezo CG44122 Dmel_CG44122	2570	43
M9MRU0	M9MRU0_DROME	Wing blister, isoform C (Wing blister, isoform D) (Wing blister, isoform E) (Wing blister, isoform F)	wb &agr1 2 2]] 2Lan A1 alpha2 alpha[[1 BEST:CK02229 BG:DS03792.1 BG:DS03792.2 CG15288 CG32970 CK02229 CT35236 DLAM Dmel\CG42677 fus5 l(2)09437 l(2)34Fb l(2)br1 l34Fb LanA1 LM-A Wb CG42677 Dmel_CG42677	2567	9
A0A0B4K7T7	A0A0B4K7T7_DROME	Rho guanine nucleotide exchange factor 2, isoform G	RhoGEF2 Dmel\CG9635 DRhoGEF dRhoGEF DRhoGEF2 DrhoGEF2 dRhoGEF2 Gef2 l(2)04291 RG2 Rho-GEF2 RhoGEF RhoGef2 rhoGEF2 rhogef2 RhoGF2 shar Su(Rho1)2B T2 CG9635 Dmel_CG9635	2557	32
A0A0B4KHB1	A0A0B4KHB1_DROME	Osa, isoform E	osa 4H anon-WO0118547.314 anon-WO0172774.126 C819 Dmel\CG7467 E(E2F)3C eld en(lz)4F eyelid l(3)00090 l(3)04539 l(3)j9C3 OSA Osa p300 CG7467 Dmel_CG7467	2555	12
A0A0B4K6I1	A0A0B4K6I1_DROME	Scribble, isoform N	scrib 0424 05 CG31082 CG42614 CG5462 CG5467 CT17324 Dmel\CG43398 ird ird15 l(3)673 l(3)c00119 l(3)j7B3 l(3)S042405 MENE (3R)-F Scb SCR Scrb scrb SCRIB Scrib smi97B vart CG43398 Dmel_CG43398	2554	55
M9NE09	M9NE09_DROME	Uncharacterized protein, isoform E (Uncharacterized protein, isoform F)	CG1295 CG1308 CG1332 Dmel\CG43367 CG43367 Dmel_CG43367	2554	15
P13368	7LESS_DROME	Protein sevenless (EC 2.7.10.1)	sev HD-265 CG18085	2554	2
B7Z001	B7Z001_DROME	3-oxoacyl-[acyl-carrier-protein] reductase (EC 1.1.1.100) (EC 1.3.1.39) (EC 2.3.1.41) (EC 3.1.2.14) (3-oxoacyl-[acyl-carrier-protein] synthase) (Acyl-[acyl-carrier-protein] hydrolase) (Enoyl-[acyl-carrier-protein] reductase) ([Acyl-carrier-protein] S-acetyltransferase) ([Acyl-carrier-protein] S-malonyltransferase)	FASN1 anon-EST:Posey235 anon-EST:Posey43 anon-WO0138581.1 BcDNA:GH07626 BcDNA:gh07626 dFAS dFASN dFASN1 DM_7295848 Dmel\CG3523 FAS Fas fas FAS[CG3523] FASN Fasn Fasn1 FASN[CG3523] Fatty acid synthase CG3523 Dmel_CG3523	2540	118
Q9VH03	Q9VH03_DROME	Nuak1 ortholog, isoform E (EC 2.7.11.-) (Nuak1 ortholog, isoform L) (Nuak1 ortholog, isoform N)	Nuak CG11870 CG11871 CG11872 Dmel\CG43143 EMK KIAA0537 NUAK Nuak1 Omphk1 CG43143 Dmel_CG43143	2537	22
Q0E9C5	Q0E9C5_DROME	Schnurri, isoform A (Schnurri, isoform B) (Schnurri, isoform C) (Schnurri, isoform E)	shn BEST:SD06302 Dmel\CG7734 EP(2)2359 EP2359 l(2)04738 quo Schnurri SD06302 SHN Shn CG7734 Dmel_CG7734	2532	6
Q9VW47	MED12_DROME	Mediator of RNA polymerase II transcription subunit 12 (Mediator complex subunit 12) (Mediator complex subunit Kohtalo) (dTRAP230)	kto Med12 Trap230 CG8491	2531	34
Q9VXG8	ATR_DROME	Serine/threonine-protein kinase ATR (EC 2.7.11.1) (Ataxia telangiectasia and Rad3-related protein homolog) (ATR homolog) (dATR) (Meiotic protein 41)	mei-41 CG4252	2517	20
A0A0B4LG05	A0A0B4LG05_DROME	Tudor, isoform B	tud Dmel\CG9450 R5_2R:17070527..17070890 tu TUD Tud Tudor CG9450 Dmel_CG9450	2512	66
M9NF47	M9NF47_DROME	Uncharacterized protein, isoform J (Uncharacterized protein, isoform N)	CG32355 CG17926 CG32352 CG32353 CG6239 Dmel\CG43078 lincRNA.473 CG43078 Dmel_CG43078	2509	70
A8DY81	A8DY81_DROME	Not1, isoform C (Not1, isoform G) (EC 3.1.13.4)	Not1 anon-EST:Liang-1.29 anon-WO0118547.221 CG1874 CG1884 clone 1.29 Dmel\CG34407 NOT NOT1 not1 CG34407 Dmel_CG34407	2505	93
Q9VWP5	Q9VWP5_DROME	Hat-trick, isoform D	htk ARID4B CG7274 CG7282 Dmel\CG34422 Q9VWP3_DROME CG34422 Dmel_CG34422	2486	53
X2JC54	X2JC54_DROME	Tay bridge, isoform D	tay dAUTS2 Dmel\CG9056 l(1)13Ff l(1)14Ac l(1)XI XI CG9056 Dmel_CG9056	2485	3
A1Z784	A1Z784_DROME	Acetyl-CoA carboxylase (EC 6.4.1.2)	ACC A1Z784_DROME Acc acc ACoT CG8723 dACC DmACC Dmel\CG11198 FBgn0043811 CG11198 Dmel_CG11198	2482	113
A0A0B4K6G6	A0A0B4K6G6_DROME	Uncharacterized protein, isoform F	Dmel\CG7518 CG7518 Dmel_CG7518	2460	51
A0A0B4K6W0	A0A0B4K6W0_DROME	CAP, isoform V	CAP cap CG18409 CG3451 DCAP Dmel\CG18408 Rexin rexin Vinexin CG18408 Dmel_CG18408	2458	41
M9NE59	M9NE59_DROME	Uncharacterized protein, isoform G	CG6239 CG17926 CG32352 CG32353 CG32355 Dmel\CG43078 lincRNA.473 CG43078 Dmel_CG43078	2455	59
Q9VE34	EPG5_DROME	Ectopic P granules protein 5 homolog	Epg5 CG14299	2455	51
Q8IRW8	TRR_DROME	Histone-lysine N-methyltransferase trr (EC 2.1.1.354) (Lysine N-methyltransferase 2C) (Trithorax-related protein)	trr KMT2C CG3848	2431	24
M9PDQ0	M9PDQ0_DROME	Alpha spectrin, isoform D	alpha-Spec 3A9 alfa-Spec alpha alpha spectrin alpha-Sp alpha-Spc alpha-Spe alpha-SPEC alpha-spec alpha-Spect alpha-Spectrin alpha-spectrin alphaSp AlphaSpec alphaSpec alphaSpectrin anon-EST:fe2E2 Dmel\CG1977 dre3 FBtr0072789 FCP-B klo l(3)04276 l(3)62Bd l(3)alpha-Spec l(3)dre3 Sp Spec Spectrin spectrin SPTCA CG1977 Dmel_CG1977	2425	213
A0A0B4KH16	A0A0B4KH16_DROME	Non-specific serine/threonine protein kinase (EC 2.7.11.1)	Lrrk CT17358 dLRRK dLrrk dLRRK2 Dmel\CG5483 LRRK lrrk LRRK2 Lrrk2 CG5483 Dmel_CG5483	2422	6
Q9VQL6	Q9VQL6_DROME	3-oxoacyl-[acyl-carrier-protein] reductase (EC 1.1.1.100) (EC 1.3.1.39) (EC 2.3.1.41) (EC 3.1.2.14) (3-oxoacyl-[acyl-carrier-protein] synthase) (Acyl-[acyl-carrier-protein] hydrolase) (Enoyl-[acyl-carrier-protein] reductase) ([Acyl-carrier-protein] S-acetyltransferase) ([Acyl-carrier-protein] S-malonyltransferase)	FASN2 DM_7295849 Dmel\CG3524 FAS FAS-mb FAS[CG3524] FASN[CG3524] mFAS v(2)k05816 v(2)k05816-RA CG3524 Dmel_CG3524	2409	81
A0A0B4LFW6	A0A0B4LFW6_DROME	Receptor mediated endocytosis 8, isoform B	Rme-8 Dmel\CG8014 E(shi)2-1 l(2)45Ba rme-8 CG8014 Dmel_CG8014	2407	85
A1Z8U0	A1Z8U0_DROME	Pre-mRNA processing factor 8	Prp8 A1Z8U0 Dmel\CG8877 E-2e prp8 CG8877 Dmel_CG8877	2396	116
Q7PLB8	Q7PLB8_DROME	3-oxoacyl-[acyl-carrier-protein] reductase (EC 1.1.1.100) (EC 1.3.1.39) (EC 2.3.1.41) (EC 3.1.2.14) (3-oxoacyl-[acyl-carrier-protein] synthase) (Acyl-[acyl-carrier-protein] hydrolase) (Enoyl-[acyl-carrier-protein] reductase) ([Acyl-carrier-protein] S-acetyltransferase) ([Acyl-carrier-protein] S-malonyltransferase)	FASN3 80Ff DM_7289423 Dmel\CG17374 FAS FAS[CG17374] FASN[CG17374] l(3)80Ff l(3)Lh4B l4B CG17374 Dmel_CG17374	2394	87
Q9VJ82	Q9VJ82_DROME	Kon-tiki, isoform B (Kon-tiki, isoform C) (Kon-tiki, isoform D)	kon CT28869 Dmel\CG10275 Kon perd CG10275 Dmel_CG10275	2381	6
M9PDE7	M9PDE7_DROME	Uncharacterized protein, isoform O	CG6108 CG6043 Dmel\CG44085 CG44085 Dmel_CG44085	2381	5
E1JI93	E1JI93_DROME	Tequila, isoform F (EC 3.4.21.-)	teq anon-EST:ParkEST161 BEST:CK00198 BEST:GH18038 CG18153 CG18403 CG4948 CK00198 Dmel\CG4821 graal SP72 Teq CG4821 Dmel_CG4821	2379	8
Q9VT00	Q9VT00_DROME	Jumonji, AT rich interactive domain 2	Jarid2 dJARID2 dJmj djmj Dmel\CG3654 JARID2 CG3654 Dmel_CG3654	2351	27
A1Z8P9	TPR_DROME	Nucleoprotein TPR (Megator) (Nuclear envelope antigen Bx34)	Mtor Bx34 l(2)k03905 CG8274	2346	161
Q9VYD1	C1716_DROME	Probable histone-lysine N-methyltransferase CG1716 (EC 2.1.1.-)	Set2 CG1716	2313	13
Q9W2U7	Q9W2U7_DROME	LP18708p (No circadian temperature entrainment, isoform A) (No circadian temperature entrainment, isoform B) (No circadian temperature entrainment, isoform C)	nocte CG17255-RA Dmel\CG17255 CG17255 Dmel_CG17255	2309	94
M9PF16	M9PF16_DROME	Spectrin beta chain	beta-Spec anon-EST:fe1B3 b spectrin B-spec b-Spec beta beta-spec beta-spectrin betaSpec betaspec Dmel\CG5870 i168 i6 kus l(1)G0074 l(1)G0108 l(1)G0198 Spec Spec-beta SPEC8 Specbeta CG5870 Dmel_CG5870	2308	144
Q9N693	Q9N693_DROME	Brakeless-B (Scribbler long isoform) (Scribbler, isoform D) (Scribbler, isoform H)	sbb Bks bks Brakeless disc6 Dmel\CG5580 GM04742 Group IIa l(2)04440 mtv plt SBb Sbb CG5580 Dmel_CG5580	2302	23
Q7KW02	Q7KW02_DROME	Enhanced adult sensory threshold, isoform B (Enhanced adult sensory threshold, isoform C) (Enhanced adult sensory threshold, isoform D)	east anon-WO03040301.224 Dmel\CG4399 EAST East EG:133E12.4 l(1)G0014 l(1)G0500 su(w[sp]) CG4399 Dmel_CG4399	2301	50
Q9VZS7	Q9VZS7_DROME	Hobbit, isoform B (Hobbit, isoform C)	hob Dmel\CG14967 sP2 CG14967 Dmel_CG14967	2300	26
Q9VNE0	Q9VNE0_DROME	Uncharacterized protein, isoform A	Dmel\CG2926 CG2926 Dmel_CG2926	2296	13
Q9VUB7	Q9VUB7_DROME	PAX transcription activation domain interacting protein	Ptip CG6532 CG8797 Dmel\CG32133 PTIP ptip CG32133 Dmel_CG32133	2294	10
Q9W1A9	Q9W1A9_DROME	Histone acetyltransferase (EC 2.3.1.48)	enok anon-60Ba anon-WO0200864.1 anon-WO0200864.2 Cg11290 Dmel\CG11290 dmHAG406 Enok KAT6 rot S1 CG11290 Dmel_CG11290	2291	28
Q2PDM3	Q2PDM3_DROME	Uncharacterized protein, isoform C (Uncharacterized protein, isoform E)	FBgn0053978 Dmel\CG33978 CG33978 Dmel_CG33978	2289	5
Q9W5U2	CHI10_DROME	Probable chitinase 10 (EC 3.2.1.14) (Probable chitinase 1) (Probable chitinase 3)	Cht10 Cht1 Cht3 CG18140	2286	23
Q9VPG1	Q9VPG1_DROME	Zye	zye Dmel\CG5847 CG5847 Dmel_CG5847	2284	3
M9PB65	M9PB65_DROME	Zizimin, isoform J	Ziz BcDNA:RH71439 CG15819 CG6630 Dm ziz Dmel\CG42533 CG42533 Dmel_CG42533	2283	14
Q9VMS2	Q9VMS2_DROME	Nuclear receptor coactivator 6, isoform C	Ncoa6 CG1402 Dmel\CG14023 dNCOA6 NCOA6 NcoA6 CG14023 Dmel_CG14023	2265	8
Q7KVD1	Q7KVD1_DROME	Trio, isoform A (Trio, isoform C) (EC 2.7.11.-)	trio 03 0368 06 06] 0959 10 1372 1386 14 3] BEST:LD36950 CG9208 Dmel\CG18214 DTrio dTrio l(3)036810 l(3)6D104 l(3)S036810 l(3)S095914 l(3)S137203 l(3)S138606 l(3)S[1372 l(3)S[1386 l(3)trio M89 TRIO Trio UNC-73 CG18214 Dmel_CG18214	2263	37
Q9VCU9	DCR1_DROME	Endoribonuclease Dcr-1 (Protein dicer-1) (EC 3.1.26.-)	Dcr-1 CG4792	2249	62
M9PIH3	M9PIH3_DROME	Non-specific serine/threonine protein kinase (EC 2.7.11.1)	Wnk cg7177 Dmel\CG7177 DWNK dWNK WNK wnk CG7177 Dmel_CG7177	2243	14
Q9VGP1	ZFY26_DROME	Zinc finger FYVE domain-containing protein 26 homolog	CG5270	2243	12
Q9VCN1	DPOE1_DROME	DNA polymerase epsilon catalytic subunit 1 (EC 2.7.7.7) (3'-5' exodeoxyribonuclease) (EC 3.1.11.-) (DNA polymerase epsilon 255kD subunit) (DNA polymerase epsilon catalytic subunit)	DNApol-epsilon255 DNApol-epsilon DNApolE1 l(3)pl10 l(3)pl10R Polepsilon CG6768	2236	61
M9PDZ8	M9PDZ8_DROME	E3 ubiquitin-protein ligase (EC 2.3.2.27)	Ubr3 CG1530 CG1531 Dmel\CG42593 UBR3 ubr3 CG42593 Dmel_CG42593	2236	49
Q9VC96	Q9VC96_DROME	BRWD3	BRWD3 anon-WO0118547.520 anon-WO0118547.620 Brwd3 brwd3 CG18670 CG6400 dBRWD3 Dmel\CG31132 l(3)05842 l(3)s5349 psg13 ram CG31132 Dmel_CG31132	2232	42
Q9VW15	ASH1_DROME	Histone-lysine N-methyltransferase ash1 (EC 2.1.1.354) (Absent small and homeotic disks protein 1) (Lysine N-methyltransferase 2H)	ash1 KMT2H CG8887	2226	6
P05990	PYR1_DROME	CAD protein (Protein rudimentary) [Includes: Glutamine-dependent carbamoyl-phosphate synthase (EC 6.3.5.5); Aspartate carbamoyltransferase (EC 2.1.3.2); Dihydroorotase (EC 3.5.2.3)]	r CG18572	2224	102
R9PY25	R9PY25_DROME	Narrow abdomen, isoform G	na alpha1U Dma1U Dmalpha1U Dmel\CG1517 har har 38 har 85 har38 har85 harA NA Na NALCN CG1517 Dmel_CG1517	2224	2
B7Z0Z1	B7Z0Z1_DROME	Hangover, isoform C	hang BcDNA:GM07804 BcDNA:LD22118 CG4411 CG4416 Dmel\CG32575 HANG LD22118 CG32575 Dmel_CG32575	2223	44
X2JDB3	X2JDB3_DROME	Sidekick, isoform H	sdk BcDNA:LD22322 BcDNA:RE63453 CT16627 Dmel\CG5227 EG:BACR19J1.1 CG5227 Dmel_CG5227	2220	35
X2JD88	X2JD88_DROME	Uncharacterized protein, isoform C	CG15207 CG11203 Dmel\CG43901 CG43901 Dmel_CG43901	2215	2
Q9VEN1	FLNA_DROME	Filamin-A (FLN-A) (Actin-binding protein 280) (ABP-280) (Filamin-1) (Filamin1)	cher cheerio sko CG3937	2210	140
Q9VMD9	TIG_DROME	Tiggrin	Tig CG11527	2188	104
M9PCX3	M9PCX3_DROME	CENP-meta, isoform E (EC 3.6.1.3) (EC 5.6.1.3)	cmet CENP-E Cenp-E CENP-E meta Cenp-M CENP-META CENP-Meta Cenp-meta Cenp_E CENPE CENPmeta Cmet DmCmet DmCmeta Dmel\CG6392 KIF 10 KIF10 l(2)04431 CG6392 Dmel_CG6392	2186	50
Q9VF56	Q9VF56_DROME	Obelus	obe cg5205 Dmel\CG5205 CG5205 Dmel_CG5205	2183	101
A0A1F4	EYS_DROME	Protein eyes shut (Protein spacemaker)	eys spam CG33955	2176	15
Q9W198	Q9W198_DROME	Over compensating males, isoform A (Over compensating males, isoform B) (Over compensating males, isoform C)	ocm Dmel\CG3363 Mga Mod(GMroX1)A CG3363 Dmel_CG3363	2175	13
Q9V3Z6	MYO7A_DROME	Myosin-VIIa (DmVIIa) (Protein crinkled)	ck CG7595	2167	63
M9NEA5	M9NEA5_DROME	Homeobox protein cut-like	ct BcDNA:GH10590 CT Ct CUT Cut Dmel\CG11387 kf l(1)7Ba l(1)7Bb l(1)VE614 CG11387 Dmel_CG11387	2165	6
A0A0B4KES0	A0A0B4KES0_DROME	Slit, isoform F	sli CG33464 CG8355 CT21700 CT37068 Dmel\CG43758 dSlit fus3 l(2)05248 Sli Slit wdh CG43758 Dmel_CG43758	2157	33
A0A0B4LGV3	A0A0B4LGV3_DROME	Misexpression suppressor of ras 4, isoform D	MESR4 Dmel\CG4903 EP(2)0988 EP0386 EP0988 EP988 Mesr4 mesr4 MSR4 CG4903 Dmel_CG4903	2151	9
P09208	INSR_DROME	Insulin-like receptor (dIR) (dInr) (EC 2.7.10.1) (dIRH) [Cleaved into: Insulin-like receptor subunit alpha; Insulin-like receptor subunit beta 1; Insulin-like receptor subunit beta 2]	InR dinr Dir-a Inr-a CG18402	2144	9
Q9VUV9	U520_DROME	Putative U5 small nuclear ribonucleoprotein 200 kDa helicase (EC 3.6.4.13) (Protein lethal (3) 72Ab)	l(3)72Ab CG5931	2142	102
A0A0B4K698	A0A0B4K698_DROME	Capicua, isoform D	cic CG5060 CG5067 CIC Cic cics Dmel\CG43122 E(Dl)D49 fet CG43122 Dmel_CG43122	2141	7
A1Z6I3	A1Z6I3_DROME	SERPIN domain-containing protein	Dmel\CG43366 CG12551 CG14470 CG43366 Dmel_CG43366	2140	8
Q9VUQ9	Q9VUQ9_DROME	Non-specific serine/threonine protein kinase (EC 2.7.11.1)	dop Dmel\CG6498 MAST 205 MAST205 CG6498 Dmel_CG6498	2139	25
E1JHV7	E1JHV7_DROME	Enhancer of bithorax, isoform F	E(bx) CG10894 CG17135 CG32478 CG7022 Dmel\CG32346 dNURF dNURF301 E(BX) E(Bx) e(Bx) e(bx) Ebx En-bx l(3)122 l(3)ry122 NURF Nurf NURF 215 Nurf 301 NURF-215 Nurf-215 NURF-301 NURF215 NURF301 NuRF301 Nurf301 nurf301 p215 p301 CG32346 Dmel_CG32346	2139	23
R9PY70	R9PY70_DROME	Uncharacterized protein, isoform G	CG6448 anon-WO0140519.28 CG15216 CG15217 Dmel\CG42748 CG42748 Dmel_CG42748	2139	17
Q9W4X4	Q9W4X4_DROME	Phosphatidylinositol 4-kinase III alpha, isoform C (EC 2.7.1.67)	Pi4KIIIalpha Dmel\CG10260 EG:BACR7C10.2 l(1)17-59 l(1)3Ah l(1)VA722 l(1)zw2 PI4K PI4KIII[[alpha]] PI4KIIIA PI4KIIIalpha PI4KinaseIIIalpha Stt4 stt4 ZW-2 zw-2 zw2 CG10260 Dmel_CG10260	2134	21
Q8IQT4	Q8IQT4_DROME	Uncharacterized protein, isoform B (Uncharacterized protein, isoform C)	Nirvana Dmel\CG14073 CG14073 Dmel_CG14073	2133	3
M9NGF2	M9NGF2_DROME	MAP kinase-activating death domain protein	Rab3-GEF anon-EST:Posey246 BEST:GH21304 Dmel\CG5627 rab3-GEF rab3-gef CG5627 Dmel_CG5627	2130	10
Q9GSR1	DPOZ_DROME	DNA polymerase zeta catalytic subunit (EC 2.7.7.7)	DNApol-zeta Dmpolzeta DNApolZ1 mus205 rev3 CG1925	2130	2
P51123	TAF1_DROME	Transcription initiation factor TFIID subunit 1 (EC 2.7.11.1) (TAFII250) (TBP-associated factor 230 kDa) (p230) (Transcription initiation factor TFIID 230 kDa subunit) (TAFII-230)	Taf1 TAF250 CG17603	2129	35
Q9VAU5	Q9VAU5_DROME	Uncharacterized protein	Dmel\CG10011 CG10011 Dmel_CG10011	2119	13
O76904	O76904_DROME	EG:8D8.1 protein (Female sterile (1) nasrat) (RE10379p)	fs(1)N 371 8D8.1 Dmel\CG11411 EG:8D8.1 fs(1)[nas] fs(1)A371 fs(1)K1540 fs(1)M6 Fs(1)N fs(1)Nas fs(1)Nasrat Nas nas CG11411 Dmel_CG11411	2118	39
M9NDX8	M9NDX8_DROME	Spinophilin, isoform I	Spn BcDNA:GM16129 c62E-5 Dmel\CG16757 E62 EL62 l(3)06911 spn CG16757 Dmel_CG16757	2116	24
M9NFH8	M9NFH8_DROME	Glutamate synthase (NADH) (EC 1.4.1.14)	GS Dmel\CG9674 CG9674 Dmel_CG9674	2115	96
M9NGE4	M9NGE4_DROME	Mushroom body defect, isoform I	mud Dmel\CG12047 KS63 Mud NuMA NuMa CG12047 Dmel_CG12047	2113	42
Q9VWE6	ELYS_DROME	Protein ELYS homolog	Elys CG14215	2111	44
E1JJS2	E1JJS2_DROME	Rho GTPase activating protein at 19D, isoform B	RhoGAP19D 1412 Dmel\CG1412 CG1412 Dmel_CG1412	2109	15
Q32KD3	Q32KD3_DROME	LD32003p (Uncharacterized protein, isoform D)	Dmel\CG2747 CG2747 Dmel_CG2747	2106	25
Q9VUH9	Q9VUH9_DROME	Helicase with zinc finger, isoform B (Helicase with zinc finger, isoform C) (Helicase with zinc finger, isoform D)	Helz Dmel\CG9425 HELZ CG9425 Dmel_CG9425	2103	51
Q9VWN9	ZSWM8_DROME	Zinc finger SWIM domain-containing protein 8 homolog (Protein dorado)	CG34401	2103	17
M9MS66	M9MS66_DROME	Sodium channel protein	para bas bss Dmel\CG9907 DmNa[[V]] DmNa[[v]] DmNa[[v]]1 DmNav DmNav1 l(1)14Da l(1)ESHS48 lincRNA.S9469 Nav1 Ocd olfD par Para sbl sbl-1 Shu Shudderer VSSC CG9907 Dmel_CG9907	2097	7
Q9VM75	HEAT1_DROME	HEAT repeat-containing protein 1 homolog	l(2)k09022 CG10805	2096	66
Q8IQV9	NU205_DROME	Nuclear pore complex protein Nup205 (205 kDa nucleoporin) (Nucleoporin Nup205)	Nup205 CG11943	2090	69
Q9V9W7	Q9V9W7_DROME	Rough deal	rod Dmel\CG1569 EP3408 pNB20A ROD Rod Rod1 CG1569 Dmel_CG1569	2089	61
Q7PLI2	NIPB_DROME	Nipped-B protein (SCC2 homolog)	Nipped-B CG17704	2077	60
Q9VYU0	Q9VYU0_DROME	Rudhira, isoform C (Rudhira, isoform E)	rudhira anon-EST:Liang-2.41 CG1905 CG32662 CG32663 clone 2.41 Dmel\CG43154 DRudh Drudh Rudh CG43154 Dmel_CG43154	2075	32
A0A0B4K664	A0A0B4K664_DROME	Mini spindles, isoform E	msps anon-WO0140519.136 Dis1 Dmel\CG5000 MSPS Msps TOG XMAP215 CG5000 Dmel_CG5000	2074	115
Q9VS29	DSCL_DROME	Down syndrome cell adhesion molecule-like protein Dscam2	Dscam2 CG42256	2074	6
Q9VCH1	Q9VCH1_DROME	Eukaryotic translation initiation factor 4G2, isoform A (Eukaryotic translation initiation factor 4G2, isoform C)	eIF4G2 Dmel\CG10192 eIF4G-2 ms(3)nc32 nc32 ofs CG10192 Dmel_CG10192	2072	12
M9PGU7	M9PGU7_DROME	X11Lbeta, isoform D	X11Lbeta CG1852 CG1861 Dmel\CG32677 Dmint2 X11B X11LB X11lbeta x11Lbeta CG32677 Dmel_CG32677	2066	4
Q9VPI9	Q9VPI9_DROME	LD20667p (Zizimin-related)	Zir anon-EST:Posey54 Dm zir Dmel\CG11376 FBgn 31216 CG11376 Dmel_CG11376	2064	32
A0A0B4LF82	A0A0B4LF82_DROME	Sin3A, isoform H	Sin3A 15 159A11T 27 3 97 Dmel\CG8815 dSin3 dSin3A ES2-3 ESTS:159A11T EY2-9 l(2)08269 l(2)k02703 l(2)k05415 l(2)k09715 ld Sin 3A SIN3 Sin3 sin3 SIN3A Sin3a sin3A sin3a sni3 CG8815 Dmel_CG8815	2060	50
Q9VD07	Q9VD07_DROME	Uncharacterized protein	Dmel\CG12499 CG12499 Dmel_CG12499	2059	52
O18475	DPOLQ_DROME	DNA polymerase theta (EC 2.7.7.7) (Mutagen-sensitive protein 308)	DNApol-theta DNApolQ mus308 PolQ CG6019	2059	8
M9NF51	M9NF51_DROME	Adenylate cyclase (EC 4.6.1.1)	rut AC Ac12F Dmel\CG9533 EP1603 RUT Rut Rut-AC CG9533 Dmel_CG9533	2055	4
Q9W1C5	INT1_DROME	Integrator complex subunit 1	IntS1 CG3173	2053	44
Q9V4A7	PLXB_DROME	Plexin-B	PlexB CG17245	2051	38
Q9W444	Q9W444_DROME	Uncharacterized protein, isoform C (Uncharacterized protein, isoform D)	Dmel\CG5937 CG5937 Dmel_CG5937	2051	1
Q9VCD1	Q9VCD1_DROME	Rootletin, isoform D (Rootletin, isoform E) (Rootletin, isoform F)	Root Dmel\CG6129 Q8IMX3_DROME CG6129 Dmel_CG6129	2048	11
Q9VZ96	Q9VZ96_DROME	Axotactin, isoform I	axo CG13715 CG13717 CG18296 CG32234 CG42664 CT1277 Dmel\CG43225 CG43225 Dmel_CG43225	2047	34
M9NDT7	M9NDT7_DROME	Disabled, isoform C	Dab cDNA C dab Dmel\CG9695 CG9695 Dmel_CG9695	2047	16
P13709	FSH_DROME	Homeotic protein female sterile (Fragile-chorion membrane protein)	fs(1)h fsh CG2252	2038	35
Q0E9H5	Q0E9H5_DROME	Down syndrome cell adhesion molecule 1, isoform F	Dscam1 43Bc CT39257 Dm_2R:13579 Dm_2R:13612 DmDscam Dmel\CG17800 DSCAM DScam DsCam Dscam dScam dscam Dscam-hv dscam1 Dsm l(2)05518 l(2)43Bc Neu1 p270 CG17800 Dmel_CG17800	2031	4
Q9VXV3	Q9VXV3_DROME	Anaphase-promoting complex subunit 1	shtd APC1 Apc1 Dmel\CG9198 SHTD Shtd CG9198 Dmel_CG9198	2030	41
A8DYE2	TRPCG_DROME	Transient receptor potential cation channel trpm (Transient receptor potential cation channel, subfamily M ortholog)	Trpm CG44240	2023	2
A8JUU1	A8JUU1_DROME	Secretory 16, isoform E	Sec16 BcDNA:RE70141 CG18079 CG2551 Dmel\CG32654 dSec16 dsec16 sec16 sec26 CG32654 Dmel_CG32654	2021	18
Q9W0D3	Q9W0D3_DROME	GH15728p (Uncharacterized protein, isoform A) (Uncharacterized protein, isoform B) (Uncharacterized protein, isoform C) (Uncharacterized protein, isoform D)	Dmel\CG13917 CG13917 Dmel_CG13917	2019	8
M9NFE1	M9NFE1_DROME	Uncharacterized protein, isoform C	Dmel\CG14200 CG14200 Dmel_CG14200	2019	2
Q9VG78	Q9VG78_DROME	Protein partner of snf, isoform A (EC 3.6.-.-)	pps Dmel\CG6525 FBgn0082831 PPS SPP Spp spp CG6525 Dmel_CG6525	2016	25
Q9VLS7	Q9VLS7_DROME	LD21067p (Phosphatidic acid phospholipase A1, isoform A) (EC 3.1.1.-)	PAPLA1 CG14278 Dmel\CG8552 Sec23-IP CG8552 Dmel_CG8552	2016	21
A8DZ18	A8DZ18_DROME	Protein-tyrosine-phosphatase (EC 3.1.3.48)	Lar DLAR DLar Dlar dlar Dmel\CG10443 LAR lar PTP38A Ptp38A CG10443 Dmel_CG10443	2011	23
M9MSE8	M9MSE8_DROME	Raskol, isoform A	raskol CG15816 CG32559 CG32560 CG42270 CG5898 CG5960 Dmel\CG42684 FBpp0112350 CG42684 Dmel_CG42684	2009	35
A0A0B4K7Q6	A0A0B4K7Q6_DROME	Myoblast city, isoform B	mbc Dm MBC Dmel\CG10379 DOCK180 Dock180 dock180 MBC Mbc Su(rac)1 CG10379 Dmel_CG10379	2008	32
Q9VWF2	SAYP_DROME	Supporter of activation of yellow protein (Protein enhancer of yellow 3)	e(y)3 l(1)G0084 SAYP CG12238	2006	31
Q0E8T7	Q0E8T7_DROME	FI23230p1	CG31652 CG34124-RA Dmel\CG34124 CG34124 Dmel_CG34124	2003	3
B7Z0R2	B7Z0R2_DROME	Sponge, isoform D (Sponge, isoform H)	spg CG11754 CG14530 Dm Dock4 Dmel\CG31048 mat(3)6 mat3(6) Spg CG31048 Dmel_CG31048	2002	30
P35992	PTP10_DROME	Tyrosine-protein phosphatase 10D (EC 3.1.3.48) (Receptor-linked protein-tyrosine phosphatase 10D) (DPTP10D)	Ptp10D CG1817	1990	19
A1Z8W8	A1Z8W8_DROME	Gartenzwerg, isoform B	garz ang ARF1GEF ArfGEF CG 8487 Dmel\CG8487 Garz GBF1 GEF CG8487 Dmel_CG8487	1983	40
E2QD66	E2QD66_DROME	Uncharacterized protein, isoform D (EC 3.6.1.3)	Dmel\CG34120 BcDNA:AT04622 CG1819 CG32516 CG34120 Dmel_CG34120	1981	24
A1Z8X3	A1Z8X3_DROME	Anastral spindle 3	ana3 Ana3 Dmel\CG13162 l(2)SH0558 CG13162 Dmel_CG13162	1977	16
Q9VGG5	CAD87_DROME	Cadherin-87A	Cad87A CG6977	1975	14
A8JR03	A8JR03_DROME	Kramer, isoform B (Kramer, isoform H)	kmr CG14365 CG14366 CG9322 Dm_3R:52023 Dmel\CG34383 PLEKHA4 CG34383 Dmel_CG34383	1974	12
A0A0B4KEK1	A0A0B4KEK1_DROME	Enhancer of polycomb-like protein	E(Pc) anon-48Ac Dmel\CG7776 E(PC) e(Pc) e(pc) GH05739 GH14582 III l(2)28-28-12 CG7776 Dmel_CG7776	1974	9
M9PIA6	M9PIA6_DROME	Mi-2, isoform D (EC 3.6.1.3)	Mi-2 0006 01 06 0854 Chd4 Dm-Mi-2 Dmel\CG8103 dMi dMI-2 dMi-2 dMi2 hip76 l(3)01058 l(3)76BDe l(3)A154.3M3 l(3)j3D4 l(3)L1243 l(3)S000606 l(3)S085401 M-i2 Mi 2 MI-2 MI2 Mi2 Pha pha CG8103 Dmel_CG8103	1973	83
Q7KSP6	Q7KSP6_DROME	SET domain binding factor, isoform B	Sbf Dmel\CG6939 DSbf1 dSbf1 SBF sbf SBF1 Sbf1 CG6939 Dmel_CG6939	1973	23
Q8IQA6	Q8IQA6_DROME	Grunge, isoform A (EC 3.5.1.98)	Gug Atro atro Dmel\CG6964 GUG gug l(3)01323 l(3)03928 l(3)j5A3 l(3)rO116 l(3)S146907 CG6964 Dmel_CG6964	1966	24
A0A0B4JD95	A0A0B4JD95_DROME	Zipper, isoform H	zip anon-WO0140519.37 Dm nmII Dmel\CG15792 DmnmII DROMHC Dronm-MII E(br) l(2)02957 l(2)17F1 MHC Mhc-c Mhc-c[1] Myo Myo II myo II Myo-II Myo-II HC Myo15 Myo2 MyoII myoII myosin-II NMM nmMHC NMMII nmy-2 ZIP Zip zpr CG15792 Dmel_CG15792	1964	17
M9NEP1	M9NEP1_DROME	Myosin heavy chain, isoform T	Mhc Bsh chr2L:16765388..16765564 chr2L:16781880..16782040 Dm II Dmel\CG17927 DmMHC DROMHC DroMII Ifm(2)2 ifm(2)2 Ifm(2)RU1 ifm(2)RU1 ifm(2)RU2 l(2)36Ae l(2)k10423 l(2)M66 MHC mhc Mhc36B mMHC MRP Mrp MyHC Myo Myo6 Nup Sht sMHC Stp CG17927 Dmel_CG17927	1962	194
Q9VAG5	Q9VAG5_DROME	Claret, isoform A (Claret, isoform C) (FI02178p)	ca bw-p bw[G] ca-RA CG18133 CG18134 CG7799 Dmel\CG31037 CG31037 Dmel_CG31037	1961	27
Q9VCH5	NUP98_DROME	Nuclear pore complex protein Nup98-Nup96 (EC 3.4.21.-) [Cleaved into: Nuclear pore complex protein Nup98 (Nucleoporin Nup98) (Nup98); Nuclear pore complex protein Nup96 (Nucleoporin Nup96) (Nup96)]	Nup98-96 Nup145 Nup98 CG10198	1960	74
Q9VPB2	Q9VPB2_DROME	Spc105-related, isoform A	Spc105R Dmel\CG11451 dmKNL-1 DmSpc105 dmSpc105R KNL1 Spc105 spc105R spc105r CG11451 Dmel_CG11451	1959	11
Q9VB98	Y5521_DROME	Probable Rho GTPase-activating protein CG5521	CG5521	1958	31
Q9VC45	ASP_DROME	Protein abnormal spindle	asp CG6875	1954	42
Q9VKD0	Q9VKD0_DROME	GH12955p (WD repeat domain 81)	Wdr81 cg6734 Dmel\CG6734 dWDR81 CG6734 Dmel_CG6734	1953	11
Q9V491	Q9V491_DROME	Plexin A, isoform A	PlexA BcDNA:GM05237 D-Plex A Dmel\CG11081 DPlexA lincRNA.927 plex plex A Plex1 plexA PlexA1 PlexinA CG11081 Dmel_CG11081	1945	75
Q9VGW1	CAD86_DROME	Cadherin-86C	Cad86C CG4509	1943	3
Q9VMV5	Q9VMV5_DROME	Viking, isoform A (Viking, isoform B) (Viking, isoform C)	vkg 1209 6072 alpha(IV)2 col4a2 ColIV ColIValpha2 Coll IV Coll IValpha2 coll-IV coll. IV collagen-IV CT25584 DmColA2 Dmel\CG16858 l(2)01209 Vkg VkgC CG16858 Dmel_CG16858	1940	37
Q9VKH9	Q9VKH9_DROME	CENP-ana, isoform A (EC 3.6.1.3) (EC 5.6.1.3)	cana Cana Cenp-E CENP-E ana Cenp_E CENPana CG32955 CG4831 CP15516 DmCana Dmel\CG33694 KIF 10 KIF10 l(2)k07716 CG33694 Dmel_CG33694	1931	27
Q4LDP4	Q4LDP4_DROME	GCP_N_terminal domain-containing protein	DS02252.3 BG:DS02252.3 Dmel\CG18109 CG18109 Dmel_CG18109	1931	1
Q9VRM6	Q9VRM6_DROME	Lethal (3) persistent salivary gland 2	l(3)psg2 anon-EST:Liang-1.47 clone 1.47 Dmel\CG5146 psg2 CG5146 Dmel_CG5146	1929	7
Q0KI66	Q0KI66_DROME	Myosin heavy chain-like, isoform F	Mhcl CG10218 CG10224 Dmel\CG31045 DmPDZ MHCL(PDZ) Myo7A CG31045 Dmel_CG31045	1923	38
Q9VF02	Q9VF02_DROME	Helicase 89B, isoform B (Helicase 89B, isoform C) (EC 3.6.4.12)	Hel89B 89B BTAF1 Dmel\CG4261 HEL89B Helicase89B Mot1 CG4261 Dmel_CG4261	1923	34
M9MRG5	M9MRG5_DROME	Taiman, isoform F (Taiman, isoform H)	tai 2 58 bs13g05.y1 CG18494 DAIB1 Dmel\CG13109 DmTaiman EP(2)2630 l(2)01351 l(2)k05802 l(2)k05809 NEST:bs13g05 TAI Tai Taiman CG13109 Dmel_CG13109	1918	16
X2JL73	X2JL73_DROME	Rapamycin-insensitive companion of Tor, isoform B	rictor 8002 Dmel\CG8002 dRic dRICTOR dRictor RICTOR Rictor CG8002 Dmel_CG8002	1916	5
M9NE38	JV_DROME	Protein javelin	jv CG32397	1912	4
A0A0B4KG24	A0A0B4KG24_DROME	Kinesin heavy chain 73, isoform D (EC 3.6.1.3)	Khc-73 anon-EST:fe3C9 B Dmel\CG8183 DmKIN73 DmKin73 DmKlp73 KHC-73 khc-73 Khc73 KIF 13A KIF13A Kin73 Kinesin-73 KLP73 CG8183 Dmel_CG8183	1908	28
Q9VZX7	Q9VZX7_DROME	Autophagy-related 2, isoform A (Autophagy-related 2, isoform B) (LP21012p)	Atg2 ATG2 atg2 Dmel\CG1241 EP3697 CG1241 Dmel_CG1241	1906	18
M9NDP0	M9NDP0_DROME	Uncharacterized protein, isoform C	elF-4A Dmel\CG9932 Ef4A EP2317 CG9932 Dmel_CG9932	1899	3
A0A0B4K6J3	A0A0B4K6J3_DROME	Molting defective, isoform F	mld CG13620 CG31312 CG33343 CG9469 Dmel\CG34100 DTS-3 L(3)3[DTS] l(3)3[DTS] l(3)DTS3 Mld CG34100 Dmel_CG34100	1896	8
Q9W4J1	Q9W4J1_DROME	Pebbled, isoform A (Pebbled, isoform B)	peb anon-4Cg Dmel\CG12212 EG:66A1.1 EP55 Hin Hind hnd HNT Hnt hnt PEB Peb CG12212 Dmel_CG12212	1894	3
Q9V677	ECM29_DROME	Proteasome-associated protein ECM29 homolog	CG8858	1890	103
P04052	RPB1_DROME	DNA-directed RNA polymerase II subunit RPB1 (RNA polymerase II subunit B1) (EC 2.7.7.6) (DNA-directed RNA polymerase III largest subunit)	RpII215 CG1554	1887	74
Q9VXE6	NU153_DROME	Nuclear pore complex protein Nup153 (153 kDa nucleoporin) (Nucleoporin Nup153)	Nup153 CG4453	1883	54
M9PEB2	M9PEB2_DROME	DNA helicase (EC 3.6.4.12)	Chd1 2 CHD-1 CHD1 chd1 dCHD1 DmCHD1 Dmel\CG3733 l(2)23Cd CG3733 Dmel_CG3733	1881	26
A1Z6H7	PO210_DROME	Nuclear pore membrane glycoprotein 210 (Nuclear pore protein gp210) (Glycoprotein 210 kDa) (Nuclear pore membrane glycoprotein gp188) (Nucleoporin Nup210) (Nup210)	Gp210 Gp188 lyadi CG7897	1876	82
Q7K3H0	Q7K3H0_DROME	Phosphatidylinositol-4-phosphate 3-kinase (EC 2.7.1.154)	Pi3K68D 11621 BcDNA:LD15217 Cpk cpk Dmel\CG11621 dPI3K dPI3k dPIK E PI(3)K PI3K Pi3K PI3K 68_D PI3K 68D PI3K-68D PI3K68D pi3k68d PI3K_68D PI[[3]]K CG11621 Dmel_CG11621	1876	29
M9MRN1	M9MRN1_DROME	Supervillin, isoform AG (Supervillin, isoform AH)	Svil c62E-11 CG1141 CG12790 CG13797 CG13798 CG13799 CG13800 CG16763 CG16764 CG32306 CG33231 CG33232 CG42669 Dmel\CG45186 CG45186 Dmel_CG45186	1872	7
Q9VE55	Q9VE55_DROME	Qin	qin CG14303 CG14306 Dmel\CG43726 kumo Qin CG43726 Dmel_CG43726	1857	2
Q9VTY8	Q9VTY8_DROME	FI02033p (Sticky, isoform A) (EC 2.7.11.-)	sti anon-WO0118547.388 CIT cit CIT-K Citron Citron K ck DCK dck Dmel\CG10522 l(3)7m-62 l(3)7m62 l(3)SG21 STI sti-RA CG10522 Dmel_CG10522	1854	62
Q9W1R5	VIR_DROME	Protein virilizer	vir CG3496	1854	41
M9NCX5	M9NCX5_DROME	Chitin deacetylase-like 5, isoform I (EC 3.5.-.-)	Cda5 BcDNA:RH43162 CG2761 CG2776 DmCDA5 Dmel\CG31973 CG31973 Dmel_CG31973	1850	6
Q8INR6	DOT1L_DROME	Histone-lysine N-methyltransferase, H3 lysine-79 specific (EC 2.1.1.360) (DOT1-like protein) (dDOT1L) (Histone H3-K79 methyltransferase) (H3-K79-HMTase) (Protein grappa)	gpp CG10272	1848	11
M9PD17	M9PD17_DROME	Gigas, isoform B	gig 6975 C1 Dmel\CG6975 dTSC2 dTsc2 FBpp0074588 Gigas gig|Tsc2 l(3)109 ME 109 TSC2 Tsc2 tsc2 CG6975 Dmel_CG6975	1844	36
Q15K24	Q15K24_DROME	Big bang, isoform J (PDZ domain-containing protein BBG-LP10)	bbg BBG big bang C96 CG9587 CG9598 Dmel\CG42230 CG42230 Dmel_CG42230	1842	4
E1JHM0	E1JHM0_DROME	Cd GTPase activating protein-related, isoform C	CdGAPr 10538 cdGAPr d-CdGAPr Dmel\CG10538 FBgn 32821 GAP CG10538 Dmel_CG10538	1840	10
A0A0B4LFF9	A0A0B4LFF9_DROME	Pcf11 cleavage and polyadenylation factor subunit, isoform E (Pcf11 cleavage and polyadenylation factor subunit, isoform H)	Pcf11 anon-WO0118547.146 Dmel\CG10228 dPcf11 Inr-a l(2)k08015 PCF11 pcf11 CG10228 Dmel_CG10228	1839	27
Q9VMJ7	KDM5_DROME	Lysine-specific demethylase lid (EC 1.14.11.67) (Histone demethylase lid) (Jumonji/ARID domain-containing protein lid) (Protein little imaginal disks) (Retinoblastoma-binding protein 2 homolog) ([histone H3]-trimethyl-L-lysine(4) demethylase lid)	lid CG9088	1838	63
Q9W363	Q9W363_DROME	Multi sex combs, isoform A (Multi sex combs, isoform B)	mxc CG12058 Dmel\CG12124 dNPAT l(1)mbn MPM-2 MPM2 MXC Mxc NPAT CG12124 Dmel_CG12124	1837	23
Q9W451	Q9W451_DROME	Female sterile (1) M3	fs(1)M3 Dmel\CG4790 Fs(1)K646 fs(1)K646 fs(1)ph fs(1)phl fs(1)pole hole fs(1)polehole CG4790 Dmel_CG4790	1836	26
A8DQW8	A8DQW8_DROME	Closca	clos CG12927 CG12928 CG1863 CG33479 CG34364 Dmel\CG42600 CG42600 Dmel_CG42600	1836	24
Q9VUH6	Q9VUH6_DROME	Myopic	mop Dmel\CG9311 MOP Mop sfv CG9311 Dmel_CG9311	1833	35
Q9VRY4	Q9VRY4_DROME	LD13895p (Veloren, isoform A) (Veloren, isoform C)	velo CG10107-RC Dmel\CG10107 Velo CG10107 Dmel_CG10107	1833	26
Q9W420	SPT6H_DROME	Transcription elongation factor SPT6	Spt6 CG12225	1831	69
A0A0B4LJ24	A0A0B4LJ24_DROME	Rho GTPase activating protein at 100F, isoform I	RhoGAP100F 1976 Dmel\CG1976 DSyd DSyd-1 Dsyd-1 dsyd-1 DSyd1 RHOGAP100F Syd-1 syd-1 Syd1 CG1976 Dmel_CG1976	1825	13
Q9VX91	UBR1_DROME	E3 ubiquitin-protein ligase UBR1 (EC 2.3.2.27) (N-recognin) (RING-type E3 ubiquitin transferase UBR1) (Ubiquitin-protein ligase E3-alpha)	Ubr1 CG9086	1824	44
Q9VVG0	Q9VVG0_DROME	Cadherin 74A, isoform A (Cadherin 74A, isoform B) (Cadherin 74A, isoform C) (FI21412p1)	Cad74A cad74A Cad74A-RB Cad74B CT20086 DCad74B Dmel\CG6445 CG6445 Dmel_CG6445	1820	6
Q9W1Y8	Q9W1Y8_DROME	Uncharacterized protein, isoform B (Uncharacterized protein, isoform C)	Dmel\CG13531 CG13531 Dmel_CG13531	1815	11
M9PCS5	M9PCS5_DROME	Uncharacterized protein, isoform C	Dmel\CG18304 CG13774 CG18304 Dmel_CG18304	1813	29
O96838	FYV1_DROME	Putative 1-phosphatidylinositol 3-phosphate 5-kinase (Phosphatidylinositol 3-phosphate 5-kinase) (EC 2.7.1.150) (Type III PIP kinase) (PIPkin-III)	fab1 CG6355	1809	15
A0A0B4K7Z0	A0A0B4K7Z0_DROME	Prosap, isoform D	Prosap anon-WO0118547.149 BcDNA:GH23107 CG13354 CG8122 D-ProSAP Dmel\CG30483 ProSAP prosap Shank CG30483 Dmel_CG30483	1806	7
Q9VJB6	CADN2_DROME	Putative neural-cadherin 2 (Cadherin-N2) (dN2-cadherin)	CadN2 CG42829 CG7527	1799	3
M9PFZ4	M9PFZ4_DROME	Voltage-dependent L-type calcium channel subunit alpha	Ca-alpha1D A1D alpha1 alpha1D BG:DS02795.1 Ca-_1D Ca-a1D Ca-alpha1 Ca-Alpha1D ca-alpha1D ca-alpha1d Ca-alpha[[1]]D Ca1D Ca_alpha1D Caalpha1D cad caID D-type Ca[2+] DmCa1alpha1 DmCa1D Dmca1D Dmel\CG4894 DroCa1 l(2)35Fa l35Fa CG4894 Dmel_CG4894	1799	2
M9PBM2	M9PBM2_DROME	Encore, isoform G	enc BB129 Dmel\CG10847 Enc fs(3)63F-64A CG10847 Dmel_CG10847	1798	8
Q7KV24	Q7KV24_DROME	Uncharacterized protein	Dmel\CG15744 CT35992 Q7KV24_DROME CG15744 Dmel_CG15744	1797	6
A1Z6Z9	A1Z6Z9_DROME	Dilute class unconventional myosin, isoform A	didum 43CD Didum Dmel\CG2146 dmM5 DmV M5 Myo1C Myo5 MYOV MyoV myoV MyoV43CD NEST:bs14c05 NMC7 soy CG2146 Dmel_CG2146	1792	34
P11046	LAMB1_DROME	Laminin subunit beta-1 (Laminin B1 chain)	LanB1 lamB1 CG7123	1788	80
Q9VE02	Q9VE02_DROME	Uncharacterized protein	Dmel\CG6040 CG6040 Dmel_CG6040	1784	1
A0A0B4K6V0	A0A0B4K6V0_DROME	Bruchpilot, isoform L	brp BRP Brp Cast CG12932 CG12933 CG1931 CG30336 CG30337 CG34146 Dmel\CG42344 mAb nc82 MAbnc82 Mabnc82 mAbnc82 nc-82 NC82 Nc82 nc82 CG42344 Dmel_CG42344	1781	41
A0A1L4AAD6	A0A1L4AAD6_DROME	Neuralized E3 ubiquitin protein ligase 4	Neurl4 Blue blue CG6451 Dmel\CG46284 CG46284 Dmel_CG46284	1780	8
P08120	CO4A1_DROME	Collagen alpha-1(IV) chain (Collagen type IV alpha 1)	Col4a1 Cg25C DCg1 CG4145	1779	23
Q9VLT3	Q9VLT3_DROME	LD23292p (Macroglobulin complement-related)	Mcr alpha-2-Mrp anon-28DE Dmel\CG7586 DmTEP6 dTEPVI E(br)155 luf mcr TEP6 Tep6 TEP6mel TepVI CG7586 Dmel_CG7586	1760	56
M9NDW1	M9NDW1_DROME	DISCO interacting protein 2, isoform B	DIP2 Ddip2 Dmel\CG7020 CG7020 Dmel_CG7020	1755	18
Q9VW09	LTN1_DROME	E3 ubiquitin-protein ligase listerin (EC 2.3.2.27) (Listerin E3 ubiquitin protein ligase 1) (RING-type E3 ubiquitin transferase listerin)	Ltn1 l(3)76BDr CG32210	1747	57
Q9VWB9	THADA_DROME	Thyroid adenoma-associated protein homolog	THADA CG15618	1746	25
Q9W350	Q9W350_DROME	C11.1, isoform A (C11.1, isoform B) (LD28902p)	c11.1 C11.1 Dmel\CG12132 CG12132 Dmel_CG12132	1742	32
A8DYH1	A8DYH1_DROME	Muscle wasted, isoform C	mute CG15610 CG33455 CG33456 Dmel\CG34415 Mute CG34415 Dmel_CG34415	1739	6
Q9VP43	Q9VP43_DROME	MIP05510p	CG12973 CG32436-RA CG6968 Dmel\CG32436 HD35012 CG32436 Dmel_CG32436	1737	12
E1JJN5	E1JJN5_DROME	Uncharacterized protein, isoform D	CG8557 CG12432 Dmel\CG43658 CG43658 Dmel_CG43658	1736	3
Q9VVA9	Q9VVA9_DROME	Zinc finger CCHC-type containing 7	Zcchc7 Dmel\CG9715 dZcchc7 CG9715 Dmel_CG9715	1734	13
Q9VJ35	Q9VJ35_DROME	LD01527p (Short spindle 3, isoform A)	ssp3 CG10666 Dmel\CG18397 Ssp3 CG18397 Dmel_CG18397	1732	10
Q9VC64	Q9VC64_DROME	Anastral spindle 1, isoform A (Anastral spindle 1, isoform C)	ana1 Ana 1 Ana-1 ANA1 Ana1 Dmel\CG6631 mecB CG6631 Dmel_CG6631	1729	6
Q9VVJ9	Q9VVJ9_DROME	Uncharacterized protein (EC 3.6.1.3)	Dmel\CG6052 CG6052 Dmel_CG6052	1725	1
A0A0B4LFK8	A0A0B4LFK8_DROME	Dicer-2, isoform B (EC 3.1.21.1) (EC 3.1.26.-) (EC 3.1.26.3) (EC 3.6.1.3)	Dcr-2 cg6493 Dcr dcr DCR-2 dcr-2 DCR2 Dcr2 dcr2 dDcr2 dic2 DICER Dicer dicer DICER-2 dicer-2 Dicer2 dicer2 dmDcr-2 Dmel\CG6493 CG6493 Dmel_CG6493	1721	27
A0A0B4KFK9	A0A0B4KFK9_DROME	Canoe, isoform F	cno AF-6 anon-WO0172774.47 Canoe CG2534 CG31537 Cno cno? dlhA Dmel\CG42312 EC3-10 lip mis CG42312 Dmel_CG42312	1721	11
M9PD06	UBP32_DROME	Ubiquitin carboxyl-terminal hydrolase 32 (EC 3.4.19.12)	Usp32 Usp15 CG8334	1715	13
P28668	SYEP_DROME	Bifunctional glutamate/proline--tRNA ligase (Bifunctional aminoacyl-tRNA synthetase) [Includes: Glutamate--tRNA ligase (EC 6.1.1.17) (Glutamyl-tRNA synthetase); Proline--tRNA ligase (EC 6.1.1.15) (Prolyl-tRNA synthetase) (ProRS)]	GluProRS Aats-glupro CG5394	1714	124
Q9VTR6	Q9VTR6_DROME	Pericardin	prc BEST:CK01593 CK01593 Dmel\CG5700 EC11 PC Pc pc PRC Prc CG5700 Dmel_CG5700	1713	16
Q9VZ08	RME6_DROME	Receptor-mediated endocytosis protein 6 homolog	CG1657	1712	11
O77283	O77283_DROME	Echinus (EC 3.1.2.15) (Echinus, isoform A)	ec Dmel\CG2904 Ec EG:EG0002.3 Q1W9Q0 CG2904 Dmel_CG2904	1712	8
Q9W1X4	NU214_DROME	Nuclear pore complex protein Nup214 (214 kDa nucleoporin) (DNup214) (Nucleoporin Nup214)	Nup214 CG3820	1711	37
Q8SWW4	Q8SWW4_DROME	LD28380p	anon-WO0140519.52 Dmel\CG16972 CG16972 Dmel_CG16972	1710	6
Q9VAF5	CAD99_DROME	Cadherin-99C	Cad99C CG31009	1706	6
P29617	PROS_DROME	Homeobox protein prospero	pros CG17228	1703	8
Q7KTF6	Q7KTF6_DROME	Mucin 30E	Muc30E Dmel\CG33300 CG33300 Dmel_CG33300	1702	3
Q7KJ08	Q7KJ08_DROME	Anaplastic lymphoma kinase, isoform A (EC 2.7.10.1) (Anaplastic lymphoma kinase, isoform B) (Receptor protein tyrosine kinase ALK splice variant A)	Alk ALK alk DAlk dALK dAlk DAlk53 Dmel\CG8250 mili CG8250 Dmel_CG8250	1701	7
Q9V8R9	EPB41_DROME	Protein 4.1 homolog (Protein coracle)	cora CG11949	1698	91
Q0E930	Q0E930_DROME	Uncharacterized protein, isoform B (Uncharacterized protein, isoform C)	BcDNA:GH04922 CG17671 CG5512 Dmel\CG30116 CG30116 Dmel_CG30116	1698	3
M9PD16	M9PD16_DROME	Chiffon, isoform D	chif BG:DS09218.1 BG:DS09218.2 CG5817 chf Chif Dbf4 Dmel\CG5813 DS09218.1 fs(2)chiffon CG5813 Dmel_CG5813	1695	17
A0A0B4KGL8	A0A0B4KGL8_DROME	Uncharacterized protein, isoform F	Dmel\CG7029 CG7029 Dmel_CG7029	1694	8
B7YZU2	LINT_DROME	Serine protease filzig (EC 3.4.21.-) (Lumens interrupted)	flz lint CG8213	1693	5
M9PHQ1	M9PHQ1_DROME	ATP binding cassette subfamily A, isoform D (EC 3.6.1.3)	Abca3 ABCA dABCA Dmel\CG1718 CG1718 Dmel_CG1718	1692	5
E1JH24	E1JH24_DROME	Telomere ends associated, isoform D	tea CG12138 Dmel\CG30007 III l(2)46Cc l(2)SH0071 l(2)SH2 0071 Tea CG30007 Dmel_CG30007	1691	4
Q9VJE5	CL190_DROME	Restin homolog (Cytoplasmic linker protein 190) (Microtubule-binding protein 190) (d-CLIP-190)	CLIP-190 CG5020	1690	51
A1Z6M0	A1Z6M0_DROME	Brahma associated protein 170kD (FI23954p1)	Bap170 BAP 170 BAP170 bap170 Bap170-RA BcDNA:GH12174 Dmel\CG3274 hfl CG3274 Dmel_CG3274	1688	37
Q9VLT1	MON2_DROME	Protein MON2 homolog	mon2 CG8683	1684	27
P29742	CLH_DROME	Clathrin heavy chain	Chc CG9012	1678	109
A1Z9D7	A1Z9D7_DROME	Low-density lipoprotein receptor-related protein	arr 6 Arr arr-RA BEST:CK00539 CK00539 CT15575 Dm Arr Dmel\CG5912 Irp6 l(2)k08131 LRP LRP5 LRP6 CG5912 Dmel_CG5912	1678	5
B7Z0D7	B7Z0D7_DROME	Uncharacterized protein, isoform B	Setx Dmel\CG7504 CG7504 Dmel_CG7504	1676	12
A0A0B4K767	A0A0B4K767_DROME	Kinesin-like protein unc-104	unc-104 1B bris DmCG8566 DmDUnc104 Dmel\CG8566 DmKlp53D DUnc-104 DUNC104 Dunc104 Imac imac KIF 1B KIF1A Kif1a Klp53D Unc-104 Unc104 unc104 CG8566 Dmel_CG8566	1675	12
Q9VAW5	LARP_DROME	La-related protein 1 (dLarp)	larp CG42551	1673	75
Q9W3D3	CRAG_DROME	DENN domain-containing protein Crag (Calmodulin-binding protein related to a Rab3 GDP/GTP exchange protein)	Crag CG12737	1671	32
Q9VDW3	DMDB_DROME	Dystrophin, isoform B (Protein detached)	Dys det CG34157	1669	22
M9PFC6	M9PFC6_DROME	Rolling pebbles, isoform F	rols anon-WO0257455.19 ANTS Ants ants CG12277 CG17155 CG5679 Dmel\CG32096 l(3)08232 l(3)68Fd l(3)j2A6 Rol Rols Rols6 Rols7 rols\ants CG32096 Dmel_CG32096	1669	8
Q9W1A8	Q9W1A8_DROME	Uncharacterized protein	Arip4 BEST:LD04705 Dmel\CG4049 CG4049 Dmel_CG4049	1669	8
E1JJD6	E1JJD6_DROME	Twenty-four, isoform F (Twenty-four, isoform G) (Twenty-four, isoform H) (Twenty-four, isoform K) (Twenty-four, isoform L) (Twenty-four, isoform M)	tyf CG485 Dmel\CG4857 EG:EG0007.12 EG:EG0007.4 TYF CG4857 Dmel_CG4857	1667	18
O61380	O61380_DROME	Eukaryotic translation initiation factor 4G1, isoform A (Eukaryotic translation initiation factor 4G1, isoform C) (FI02056p) (Translation initiation factor eIF4G)	eIF4G1 deIF4G Dmel\CG10811 eIF-4G EIF4G Eif4G eIF4G eIF4g eIF4G-RA p200 CG10811 Dmel_CG10811	1666	98
Q7KRS9	Q7KRS9_DROME	GH01331p (Uncharacterized protein, isoform C)	Dmel\CG1815 cg1815 CG1815 Dmel_CG1815	1664	14
Q9VMD0	DAXX_DROME	Daxx-like protein (DLP)	Daxx CG9537	1659	5
Q9Y0Z1	Q9Y0Z1_DROME	BcDNA.LD23876 (Uncharacterized protein, isoform A) (Uncharacterized protein, isoform B)	Dmel\CG11970 BcDNA.LD23876 BcDNA:LD23876 CG11970 Dmel_CG11970	1658	25
Q7KUK9	Q7KUK9_DROME	Uncharacterized protein, isoform B	CT39634 17839 Dmel\CG17839 CG17839 Dmel_CG17839	1656	12
E1JJL4	E1JJL4_DROME	Furin 2, isoform I (EC 3.4.21.-)	Fur2 154521_at CG4235 Dfur2 Dfurin2 Dmel\CG18734 DMH#11 FUR2 fur2 Furin furin CG18734 Dmel_CG18734	1655	15
Q9VC36	Q9VC36_DROME	Polybromo	polybromo anon-WO0140519.158 BAF180 baf180 Bap180 bap180 Dmel\CG11375 PB Pb POLYBROMO Polybromo CG11375 Dmel_CG11375	1654	55
A8JUV0	SBNO_DROME	Protein strawberry notch	sno CG44436	1653	37
Q9VJW1	Q9VJW1_DROME	LD29171p (Secretory 71)	Sec71 BG:DS00797.7 BIG1 Dmel\CG7578 sec71 CG7578 Dmel_CG7578	1653	29
Q2PDX8	Q2PDX8_DROME	Spt20, isoform C	Spt20 Dmel\CG17689 dSpt20 lincRNA.S5070 CG17689 Dmel_CG17689	1646	7
Q86C16	Q86C16_DROME	Ah1644 protein (Formin 3, isoform A)	form3 ah1644 CG14824 CG18138 CG32384 CG8633 DIA-like Dmel\CG33556 Form3 formin formin3 INF2 CG33556 Dmel_CG33556	1644	10
A0A0B4KGG1	A0A0B4KGG1_DROME	Uncharacterized protein, isoform D	Dmel\CG9626 Q9VHT6_DROME CG9626 Dmel_CG9626	1644	2
E2QCS8	E2QCS8_DROME	THO complex subunit 2	tho2 CG4263 Dmel\CG31671 macadamia THO2 Tho2 Thoc2 CG31671 Dmel_CG31671	1642	63
P91875	RPA1_DROME	DNA-directed RNA polymerase I subunit RPA1 (RNA polymerase I subunit A1) (EC 2.7.7.6) (DNA-directed RNA polymerase I largest subunit) (DNA-directed RNA polymerase I subunit A)	RpI1 RPA1 CG10122	1642	58
Q5LJZ2	SET1_DROME	Histone-lysine N-methyltransferase SETD1 (EC 2.1.1.354)	Set1 CG40351	1641	13
P15215	LAMC1_DROME	Laminin subunit gamma-1 (Laminin B2 chain)	LanB2 LAMC1 LAMG1 CG3322	1639	84
P25439	BRM_DROME	ATP-dependent helicase brm (EC 3.6.4.12) (Homeotic gene regulator) (Protein brahma)	brm CG5942	1638	62
Q9VDY1	INO80_DROME	Chromatin-remodeling ATPase INO80 (dINO80) (EC 3.6.4.-)	Ino80 CG31212	1638	19
Q9W1B0	GEK_DROME	Serine/threonine-protein kinase Genghis Khan (EC 2.7.11.1)	gek CG4012	1637	37
Q95RU8	Q95RU8_DROME	G9a, isoform A (EC 2.1.1.354) (LD10743p)	G9a cab65850 G9a Dm dG9a Dmel\CG2995 EG:BACR37P7.2 EHMT CG2995 Dmel_CG2995	1637	16
A8JNN1	A8JNN1_DROME	ADP-ribosyl cyclase/cyclic ADP-ribose hydrolase (EC 3.2.2.6)	Sarm anon-WO0118547.272 CG13680 CG13681 CG34373 CG7905 CG7915 Dmel\CG43119 dSARM dSarm dsarm dSARM1 Ect4 ect4 SARM CG43119 Dmel_CG43119	1637	13
M9PDL8	M9PDL8_DROME	Uncharacterized protein, isoform M	CG15216 anon-WO0140519.28 CG15217 CG6448 Dmel\CG42748 CG42748 Dmel_CG42748	1636	14
M9PBH0	M9PBH0_DROME	Klarsicht, isoform F	klar Dmel\CG17046 Klar kls marb CG17046 Dmel_CG17046	1636	6
A0A0B4KFE1	A0A0B4KFE1_DROME	Uncharacterized protein, isoform F	Dmel\CG10543 CG10543 Dmel_CG10543	1635	9
A1ZBS3	A1ZBS3_DROME	Uncharacterized protein (EC 3.6.1.3)	Dmel\CG8908 CG8908 Dmel_CG8908	1626	2
M9PFE5	M9PFE5_DROME	Combover, isoform D	cmb Cmb Dmel\CG10732 NEST:bs28e06 CG10732 Dmel_CG10732	1624	19
Q9W437	Q9W437_DROME	Raptor, isoform B (Raptor, isoform C)	raptor 4320 Dmel\CG4320 dRap dRAPTOR dRaptor Raptor CG4320 Dmel_CG4320	1621	32
Q7KUB3	Q7KUB3_DROME	Ecdysone-inducible gene E1, isoform A (Ecdysone-inducible gene E1, isoform C)	ImpE1 BcDNA:RE39082 CG13668 CG7116 CT22003 CT33103 Dmel\CG32356 IMP-E1 Imp-E1 CG32356 Dmel_CG32356	1616	12
Q9I7P4	Q9I7P4_DROME	Chitin synthase (EC 2.4.1.16)	kkv Blimp blimp chitin synthase ChSB CS-1 DmCS-1 DmeCHS1 DmeChSB Dmel\CG2666 Kkv l(3)82Fh CG2666 Dmel_CG2666	1615	5
M9PCF6	M9PCF6_DROME	AF4/FMR2 family member lilli (Protein lilliputian)	lilli 154454_at 189Y AFF4 BcDNA:GM02019 BEST:GH09955 dAFF dAFF4 Dmel\CG8817 l(2)00632 l(2)23Cc l(2)K00632 l(2)K07920 l(2)k07920 l(2)k16124 Lilli S(ls)4 SS2-1 Su(Raf)2A Su(Raf)2a SY2-1 CG8817 Dmel_CG8817	1614	7
Q9VWI1	Q9VWI1_DROME	5'-3' exoribonuclease 1 (EC 3.1.13.-)	pcm Dmel\CG3291 DmXrn1 dXRN1 Pcm XRN1 Xrn1 Xrn1p CG3291 Dmel_CG3291	1612	52
Q8IRS0	Q8IRS0_DROME	Protein-tyrosine-phosphatase (EC 3.1.3.48)	Ptp4E 4E CT21187 Dmel\CG6899 DPTP4E PTP4E PtP4E R-PTP 4E CG6899 Dmel_CG6899	1607	8
P35820	PSC_DROME	Polycomb group protein Psc (Protein posterior sex combs)	Psc CG3886	1601	20
E1JIT7	PSD_DROME	PH and SEC7 domain-containing protein (Exchange factor for ADP-ribosylation factor guanine nucleotide factor 6) (Exchange factor for Arf 6)	Efa6 CG18185 CG6941 dPsd CG31158	1601	7
A1Z6I9	A1Z6I9_DROME	Non-specific protein-tyrosine kinase (EC 2.7.10.2)	Src42A CG14471 CG7873 Dm SRC41 Dmel\CG44128 DmHD-29 dSrc Dsrc41 DSrc42A Dsrc42A dSrc42A dtk-5 Dtk5 dtk5 HD-29 l(2)k10108 SK2-4 Src src SRC 42A Src41 Src42 src42 SRC42A Src42a src42A src42a Su(D-raf)1 Su(phl)1 Su(Raf)1 Su1 Tk5 CG44128 Dmel_CG44128	1597	19
Q0E8Q7	Q0E8Q7_DROME	Engulfment ABC transporter in the ovary, isoform B (EC 3.6.1.3)	Eato BG:DS00797.5 CG7491 CG7559 D00797.5 Dmel\CG31731 DS00797.5 CG31731 Dmel_CG31731	1597	17
P26675	SOS_DROME	Protein son of sevenless	Sos CG7793	1596	11
Q9VWC6	Q9VWC6_DROME	FI17950p1 (Zelda, isoform A) (Zelda, isoform B) (Zelda, isoform G)	zld Dmel\CG12701 EP1344 l(1)G0225 l(1)G0353 l(1)G0427 VFL Vfl vfl vfl-RA Zelda ZLD Zld CG12701 Dmel_CG12701	1596	6
P21519	MAM_DROME	Neurogenic protein mastermind	mam CG8118	1594	2
P27398	CAND_DROME	Calpain-D (EC 3.4.22.-) (Calcium-activated neutral proteinase D) (CANP D) (Small optic lobes protein)	sol CalpD CG1391	1594	1
Q9V9X8	Q9V9X8_DROME	AT10027p (Gcn2, isoform A) (Gcn2, isoform B) (EC 2.7.11.-)	Gcn2 DGCN2 dGCN2 dGcn2 Dmel\CG1609 GCN-2 Gcn-2 GCN2 gcn2 CG1609 Dmel_CG1609	1589	21
M9PB51	M9PB51_DROME	Uncharacterized protein, isoform E	CT33252 BcDNA:GM03875 CG13768 CG13769 Dmel\CG31635 CG31635 Dmel_CG31635	1589	8
Q7KV35	Q7KV35_DROME	Uncharacterized protein	Dmel\CG33235 CG15192 CG33235 Dmel_CG33235	1584	4
Q9VSE6	Q9VSE6_DROME	DNA helicase (EC 3.6.4.12)	RecQ4 cg7487 Dmel\CG7487 DmRECQ4 dRecQ4 RECQ4 RecQ4-RA RECQL4 CG7487 Dmel_CG7487	1579	23
M9PHY4	M9PHY4_DROME	Rho GTPase activating protein p190, isoform E	RhoGAPp190 8267 BcDNA:GH17919 BcDNA:GM05133 CG8240 CG8267 D-p190 Dmel\CG32555 DRhoGAP mdcds_56566 p190 p190 RhoGAP p190-RhoGAP p190RhoGAP RhoGAP RhoGAP P190 RhoGAP-16B12 CG32555 Dmel_CG32555	1579	15
B7Z0W9	OTOP_DROME	Proton channel OtopLc (Otopetrin-Lc) (DmOtopLc)	OtopLc CG42265	1576	12
A1Z9P3	SHRM_DROME	Protein Shroom	Shrm Shroom CG34379	1576	7
Q8MSQ4	Q8MSQ4_DROME	Mekk1, isoform B (EC 2.7.11.-) (EC 2.7.11.25) (SD09178p)	Mekk1 4 D-MEKK1 D-Mekk1 dMEKK dMEKK1 dMekk1 dMEKK4 Dmel\CG7717 DmMEKK1 MEKK MEKK1 mekk1 mekk1a mekk1b MEKK4 CG7717 Dmel_CG7717	1571	8
Q9V7H4	TM131_DROME	Transmembrane protein 131 homolog	CG8370	1567	17
Q27421	OSP_DROME	Protein outspread	osp CG3479	1566	7
A0A0B4JDC8	A0A0B4JDC8_DROME	Uncharacterized protein, isoform C	CG6934 anon-WO0118547.79 CG18442 CG31304 CG6960 Dmel\CG42788 CG42788 Dmel_CG42788	1559	8
Q7KNQ9	Q7KNQ9_DROME	Connector enhancer of KSR protein CNK (Connector enhancer of ksr, isoform A) (Connector enhancer of ksr, isoform B) (SD09985p)	cnk anon-WO0140519.129 anon-WO0257455.27 CNK Cnk Dmel\CG6556 EC2-3 EK2-3 l(2)k16314 sag CG6556 Dmel_CG6556	1557	4
Q9VE07	Q9VE07_DROME	Uncharacterized protein	Dmel\CG6026 CG6026 Dmel_CG6026	1555	12
Q9W1L2	Q9W1L2_DROME	Uncharacterized protein, isoform A (Uncharacterized protein, isoform C)	CG4093 CG4530 Dmel\CG30183 CG30183 Dmel_CG30183	1555	4
Q9W0P8	MED14_DROME	Mediator of RNA polymerase II transcription subunit 14 (Mediator complex subunit 14) (dRGR1)	MED14 Trap170 CG12031	1553	37
Q0KIE7	Q0KIE7_DROME	Ankyrin, isoform B (Ankyrin, isoform C) (Ankyrin, isoform D) (Ankyrin, isoform E) (LD10053p)	Ank ANK ank CG32008 DAnk1 Dank1 dank1 Dmel\CG1651 CG1651 Dmel_CG1651	1549	52
A1ZBA1	A1ZBA1_DROME	FI17866p1 (Guanine nucleotide exchange factor in mesoderm, isoform E)	GEFmeso CG18430 CG30115-RE CG5503 Dmel\CG30115 CG30115 Dmel_CG30115	1549	4
Q09332	UGGG_DROME	UDP-glucose:glycoprotein glucosyltransferase (UGT) (dUGT) (EC 2.4.1.-) (UDP--Glc:glycoprotein glucosyltransferase)	Uggt GT UGGG Ugt CG6850	1548	65
Q7KTB7	Q7KTB7_DROME	Multidrug-Resistance like protein 1, isoform M (EC 3.6.1.3)	MRP ABCC1 Dmel\CG6214 dMRP dmrp dMRP1 lincRNA.123 Mrp MRP1 Mrp1 CG6214 Dmel_CG6214	1548	46
Q86BS7	Q86BS7_DROME	4-alpha-glucanotransferase (EC 2.4.1.25) (EC 3.2.1.33) (Amylo-alpha-1,6-glucosidase) (Dextrin 6-alpha-D-glucosidase) (Glycogen debrancher) (Glycogen debranching enzyme) (Oligo-1,4-1,4-glucantransferase)	Dmel\CG9485 BEST:GH22856 CG9485 Dmel_CG9485	1546	69
Q9W2F2	DCAF1_DROME	Protein mahjong (DDB1- and CUL4-associated factor-like 1) (VPRBP-like protein)	mahj CG10080	1544	49
Q9W0E3	IML1_DROME	GATOR complex protein Iml1 (Increased minichromosome loss 1)	Iml1 DEPDC5 SEA1 CG12090	1544	8
Q7KVP4	Q7KVP4_DROME	4-alpha-glucanotransferase (EC 2.4.1.25) (EC 3.2.1.33) (Amylo-alpha-1,6-glucosidase) (Dextrin 6-alpha-D-glucosidase) (Glycogen debrancher) (Glycogen debranching enzyme) (Oligo-1,4-1,4-glucantransferase)	BEST:GH22856 Dmel\CG9485 CG9485 Dmel_CG9485	1542	69
A0A0B4K728	A0A0B4K728_DROME	Uncharacterized protein, isoform D	CG14318 CG7397 Dmel\CG43102 CG43102 Dmel_CG43102	1542	7
A1ZBD8	A1ZBD8_DROME	Uncharacterized protein	Dmel\CG15080 CG15080 Dmel_CG15080	1541	14
A0A0B4KFN1	A0A0B4KFN1_DROME	Additional sex combs, isoform D	Asx ASX Dmel\CG8787 FBgn0261823 xen CG8787 Dmel_CG8787	1538	3
Q9VQH2	DUOX_DROME	Dual oxidase (EC 1.11.1.-) (EC 1.6.3.1)	Duox CG3131	1537	11
Q9W523	Q9W523_DROME	Polyhomeotic distal, isoform A	ph-d Dmel\CG3895 DROZFP EG:BACN25G24.3 PH Ph ph PH-d Ph-d ph-D ph[D] ph[d] PHD PhD phd phm CG3895 Dmel_CG3895	1537	10
Q9VAI2	Q9VAI2_DROME	Kuzbanian-like, isoform A (EC 3.4.24.-) (Kuzbanian-like, isoform B)	Kul ADAM10 CT3146 Dmel\CG1964 kul CG1964 Dmel_CG1964	1537	1
Q9VNX0	Q9VNX0_DROME	Uncharacterized protein, isoform A (Uncharacterized protein, isoform B)	NP_649372 anon-WO0140519.241 Dmel\CG14562 HPS3 CG14562 Dmel_CG14562	1536	9
Q9I7T7	LAR4_DROME	La-related protein Larp4B (La ribonucleoprotein domain family member Larp4B)	Larp4B CG11505	1531	36
Q967D7	TUTL_DROME	Protein turtle	tutl CG15427	1531	4
Q9VZZ4	PXDN_DROME	Peroxidasin (EC 1.11.1.7)	Pxn CG12002	1527	49
Q9I7S6	PDE9A_DROME	High affinity cGMP-specific 3',5'-cyclic phosphodiesterase 9A (EC 3.1.4.35) (Phosphodiesterase 9)	Pde9 CG42276	1526	4
Q9W543	Q9W543_DROME	Rabconnectin-3B, isoform A (Rabconnectin-3B, isoform B) (SD05962p)	Rbcn-3B Dmel\CG17766 EG:86E4.3 FK39 CG17766 Dmel_CG17766	1525	34
A0A0B4KH61	A0A0B4KH61_DROME	Neurexin 1, isoform G	Nrx-1 CT21808 Dmel\CG7050 DNrx Dnrx dNrx dnrx dnrx-1 dnrx1 Nrx nrx nrx-1 Nrx-I Nrx1 nrx1 CG7050 Dmel_CG7050	1525	15
Q7JQ32	GC76C_DROME	Receptor-type guanylate cyclase Gyc76C (EC 4.6.1.2) (DrGC-1)	Gyc76C CG42636	1525	2
Q7JWM6	Q7JWM6_DROME	RE29777p	Dmel\CG10936 CG10936 Dmel_CG10936	1524	2
Q9W539	HR4_DROME	Hormone receptor 4 (dHR4) (Nuclear receptor subfamily 6 group A member 2)	Hr4 NR6A2 CG43934	1518	5
A0A0B4LEX6	A0A0B4LEX6_DROME	Frazzled, isoform C	fra CT24981 DCC Dcc Dmel\CG8581 Fra CG8581 Dmel_CG8581	1517	31
Q9W0L7	Q9W0L7_DROME	LD28815p (Ubiquitin specific protease 10, isoform A) (Ubiquitin specific protease 10, isoform C)	Usp10 CG12503 CG13903 Dmel\CG32479 Q9W0L7 CG32479 Dmel_CG32479	1517	30
Q9VUN0	TOLL6_DROME	Toll-like receptor 6 (EC 3.2.2.6)	Toll-6 Tl-6 CG7250	1514	9
E2QCZ6	E2QCZ6_DROME	Uncharacterized protein, isoform G	CG15566 CG11339 Dmel\CG34347 EST:LP08211 LP8211 CG34347 Dmel_CG34347	1514	2
Q9VWK5	Q9VWK5_DROME	GH15225p (Ulp1)	Ulp1 BcDNA:GH02751 Dmel\CG12359 DmUlp1 ulp1 CG12359 Dmel_CG12359	1513	35
M9PCJ4	M9PCJ4_DROME	Uncharacterized protein, isoform M	Dmel\CG8086 CG8113 CG8086 Dmel_CG8086	1512	43
Q9VB21	Q9VB21_DROME	Uncharacterized protein	Dmel\CG5639 CT17816 CG5639 Dmel_CG5639	1511	5
Q0KHR5	Q0KHR5_DROME	Rho GTPase activating protein at 15B, isoform B	RhoGAP15B Dmel\CG4937 gap20 CG4937 Dmel_CG4937	1510	12
Q9W0C9	Q9W0C9_DROME	Uncharacterized protein, isoform A	Dmel\CG12105 CG12105 Dmel_CG12105	1509	4
Q24298	CADE_DROME	DE-cadherin (Protein shotgun)	shg E-cadherin CG3722	1507	52
M9PCU1	M9PCU1_DROME	Non-specific protein-tyrosine kinase (EC 2.7.10.2)	Abl 4674 ABL abl Abl1 abl1 Ableson AblK Am ABL C-abl c-abl cAbl D-Abl D-abl D-ash DAbl Dabl dAbl Dash Ddash Dmel\CG4032 DROTKABL3 Dsrc7 l(3)04674 l(3)73Ba l(3)c-abl CG4032 Dmel_CG4032	1504	4
Q9GPJ1	SKEL2_DROME	Protein Skeletor, isoforms D/E	Skeletor CG43161	1503	9
X2J7J2	X2J7J2_DROME	Uncharacterized protein, isoform K	CG9487 CG15867 Dmel\CG34398 CG34398 Dmel_CG34398	1500	7
M9PCQ6	M9PCQ6_DROME	Discs large 5, isoform C	Dlg5 DLG5 dlg5 Dmel\CG6509 LD32687 CG6509 Dmel_CG6509	1497	2
Q9VZY2	Q9VZY2_DROME	Myocardin-related transcription factor, isoform D (Myocardin-related transcription factor, isoform G)	Mrtf CG12188 CG14951 Dmel\CG32296 DMRTF dMRTF dMrtf mal MAL-D Mal-D mal-d MRTF CG32296 Dmel_CG32296	1495	2
Q7KTG5	Q7KTG5_DROME	Phospholipid-transporting ATPase (EC 7.6.2.1)	DmCG33298 CG13112 CG18419 Dmel\CG33298 CG33298 Dmel_CG33298	1494	7
B7Z0T2	B7Z0T2_DROME	Smallish, isoform H	smash anon-WO0140519.95 CG1054 CG1055 CG14653 CG18253 CG31531 CG31534 Dmel\CG43427 Smash CG43427 Dmel_CG43427	1493	13
X2JIM3	X2JIM3_DROME	Uncharacterized protein, isoform D	Dmel\CG15894 CG15894 Dmel_CG15894	1493	12
Q9NBD7	CLASP_DROME	CLIP-associating protein (Misexpression suppressor of ras 7) (Protein Multiple asters) (Mast) (Protein Orbit) (Protein chromosome bows)	chb CLASP Mast MESR7 orbit CG32435	1491	47
Q9W1R3	Q9W1R3_DROME	Golgin-245	Golgin245 dGolgin-245 dGolgin245 Dmel\CG3493 CG3493 Dmel_CG3493	1489	80
Q9VDA0	Q9VDA0_DROME	Fanconi anemia group M helicase, isoform A (Fanconi anemia group M helicase, isoform B)	Fancm cg7922 Dmel\CG7922 CG7922 Dmel_CG7922	1489	5
A1Z968	A1Z968_DROME	NAT1, isoform D	NAT1 Dmel\CG3845 dNAT1 l(2)01424 Nat1 CG3845 Dmel_CG3845	1488	84
P26019	DPOLA_DROME	DNA polymerase alpha catalytic subunit (EC 2.7.7.7) (3'-5' exodeoxyribonuclease) (EC 3.1.11.-)	PolA1 DNApol-alpha DNApol-alpha180 POLA CG6349	1488	52
Q9VGI8	BLM_DROME	Bloom syndrome protein homolog (Dmblm) (EC 3.6.4.12) (Bloom syndrome helicase ortholog) (Mutagen-sensitive protein 309) (RecQ helicase homolog)	Blm mus309 CG6920	1487	29
Q9VLP5	Q9VLP5_DROME	LD42916p	Dmel\CG7806 Dme_CG7806 CG7806 Dmel_CG7806	1487	15
Q7KSN8	Q7KSN8_DROME	Uncharacterized protein, isoform D	CG14729 CG14730 Dmel\CG31368 CG31368 Dmel_CG31368	1486	61
Q9VNZ8	ALS2_DROME	Alsin homolog (Amyotrophic lateral sclerosis 2 protein homolog)	Als2 CG7158	1486	3
Q9V4F9	MED26_DROME	Mediator of RNA polymerase II transcription subunit 26 (Mediator complex subunit 26) (dARC70)	MED26 Arc70 CG1793 CG1823	1483	11
Q8INT5	DAAF1_DROME	Dynein axonemal assembly factor 1 homolog (Defective transmitter-recycling protein) (Leucine-rich repeat-containing protein 50 homolog)	dtr CG31623	1483	8
Q9VD46	Q9VD46_DROME	Uncharacterized protein, isoform B (Uncharacterized protein, isoform E)	CG33334 CG5740 Dmel\CG42390 CG42390 Dmel_CG42390	1483	6
Q8IR41	Q8IR41_DROME	Uncharacterized protein, isoform C	Dmel\CG43737 CG15028 CG15029 Dm_X:77844 CG43737 Dmel_CG43737	1483	3
A1Z7L1	A1Z7L1_DROME	Fanconi anemia complementation group I	FANCI Dmel\CG13745 fanci CG13745 Dmel_CG13745	1481	9
B7YZI7	B7YZI7_DROME	Uncharacterized protein, isoform G	anon-WO0140519.237 CG15607 CG15608 Dmel\CG30460 CG30460 Dmel_CG30460	1480	1
A1Z7J1	A1Z7J1_DROME	Sticks and stones, isoform A	sns 43-49 CG12495 CG13752 CG13753 CG13754 CG13755 CG18464 CG2385 CG8278 CT33230 CT33232 Dmel\CG33141 rost SNS Sns sns20 CG33141 Dmel_CG33141	1479	2
Q8MYL1	Q8MYL1_DROME	Fancd2 (Fanconi anemia complementation group D2 protein)	Fancd2 CG31192 CG31194 Dmel\CG17269 dmFANCD2 FAD FANCD2 CG17269 Dmel_CG17269	1478	18
A0A0B4LGG6	A0A0B4LGG6_DROME	Lost PHDs of trr, isoform B	Lpt cg5591 Cmi cmi Dmel\CG5591 LPT lpt CG5591 Dmel_CG5591	1478	11
Q9VB52	Q9VB52_DROME	LD05287p (Lethal (3) malignant brain tumor)	l(3)mbt dL(3)mbt dl(3)MBT Dmel\CG5954 l(3)malignant braintumor L(3)MBT L(3)Mbt L(3)mbt L3mbt LIN-61 MBT mbt CG5954 Dmel_CG5954	1477	19
M9PD73	M9PD73_DROME	Thioester-containing protein 4, isoform B	Tep4 CT29102 Dmel\CG10363 dTEPIV TEP IV Tep IV TEP4 tep4 TEP4mel TEPIV TepIV tepIV CG10363 Dmel_CG10363	1476	45
Q9V9T4	Q9V9T4_DROME	ATP-dependent chromatin assembly factor large subunit	Acf 175K protein ACF Acf-1 ACF1 Acf1 acf1 CAF CHRAC CHRAC-175 dACF dCHRAC Dmel\CG1966 p170 p175 p185 CG1966 Dmel_CG1966	1476	31
M9PBP2	M9PBP2_DROME	WD repeat domain 62, isoform H	Wdr62 Dmel\CG7337 Q0E8U7_DROME WDR62 wdr62 CG7337 Dmel_CG7337	1476	20
B7YZM7	B7YZM7_DROME	Uncharacterized protein, isoform L	Dmel\CG42672 CG10074 CG15665 CG30386 CG30387 CG42672 Dmel_CG42672	1476	16
Q9VL52	SOYB_DROME	Putative ATP-dependent RNA helicase SoYb (EC 3.6.4.13) (Sister of Yb)	SoYb CG31755	1476	15
M9PC65	M9PC65_DROME	Uncharacterized protein, isoform D	Dm_2L:23546 CG31653 CG3805 Dm_2L:23517 Dmel\CG34126 CG34126 Dmel_CG34126	1475	15
Q86BS0	Q86BS0_DROME	RIM-binding protein, isoform O	Rbp CG14867 CG31302 CG5143 CG5152 Dmel\CG43073 DRBP drbp RBP rbp rim-bp CG43073 Dmel_CG43073	1473	5
A0A0C4DHC2	A0A0C4DHC2_DROME	Jing, isoform J	jing 1.28 AEBP2 CG9403 CT9093 Dmel\CG9397 Jing l(2)01094 l(2)22F3 CG9397 Dmel_CG9397	1471	2
Q9VF24	Q9VF24_DROME	Crossveinless d (GH05619p)	cv-d CG9622 CG9625 CG9627 Cv-D Cv-d Dmel\CG31150 CG31150 Dmel_CG31150	1470	38
Q9VYK6	Q9VYK6_DROME	Tomosyn, isoform C (Tomosyn, isoform F) (Tomosyn, isoform I)	Tomosyn BcDNA:RH19475 CG11056 CG2205 Dmel\CG17762 tomosyn CG17762 Dmel_CG17762	1470	14
Q9VLY7	Q9VLY7_DROME	GH05679p (Thioester-containing protein 3)	Tep3 Dmel\CG7068 dTEPIII TEP3 TEP3mel TEPIII TepIII CG7068 Dmel_CG7068	1469	22
Q961D9	BCL9_DROME	Protein BCL9 homolog (Protein legless)	lgs BCL9 CG2041	1469	12
A1ZBW7	WASC2_DROME	WASH complex subunit 2	CG16742	1469	11
B6IDV6	B6IDV6_DROME	PDGF-and VEGF-receptor related, isoform G (EC 2.7.10.1) (RE12971p)	Pvr 8222 CT24332 Dmel\CG8222 DmVEGFR PVR PvR pvr Pvr-RE stai Vegf VEGFR Vegfr VEGFR-A Vegfr-b Vegfr-c VGR1 Vgr1 vgr1 CG8222 Dmel_CG8222	1468	24
X2JEP7	X2JEP7_DROME	Uncharacterized protein, isoform I	Dmel\CG34408 BcDNA:GH09358 CG2967 CG32689 FBpp0111587 CG34408 Dmel_CG34408	1468	19
Q8IRB5	CLSPN_DROME	Claspin	Claspin CG32251	1465	11
Q9VX75	Q9VX75_DROME	Bazooka, isoform A (LD13977p)	baz BAZ Baz Bazooka CG5055-RA D-Par3 D-par3 Dmel\CG5055 dPar-3 l(1)G0484 PAR-3 Par-3 par-3 PAR3 Par3 par3 CG5055 Dmel_CG5055	1464	18
Q9VC47	Q9VC47_DROME	Metalloendopeptidase (EC 3.4.24.-)	tok CT21251 Dmel\CG6863 tldr-1 tldr1 TLR Tlr tlr Tlr-1 tlr-1 tlr1 TOK Tok CG6863 Dmel_CG6863	1464	7
Q9VQ08	Q9VQ08_DROME	FI23903p1 (Roundabout 2, isoform A)	robo2 anon-EST:Liang-1.75 CG14347 CG14348 CG5574 clone 1.75 CT17326 D-Robo2 D-robo2 Dmel\CG5481 dRobo-2 fus4 lea lea-RA robo Robo 2 Robo-2 robo-2 ROBO2 Robo2 Robo2 (Lea) CG5481 Dmel_CG5481	1463	17
P16620	PTP69_DROME	Tyrosine-protein phosphatase 69D (EC 3.1.3.48) (Protein-tyrosine-phosphate phosphohydrolase) (DPTP)	Ptp69D DPTP CG10975	1462	31
Q0E9C6	Q0E9C6_DROME	FI05595p (Uncharacterized protein, isoform A) (Uncharacterized protein, isoform B)	Dmel\CG30015 anon-EST:Posey2 CG30015-RB CG7699 CG7701 CG30015 Dmel_CG30015	1462	8
A1Z6I7	A1Z6I7_DROME	Bub1-related kinase	BubR1 13 31 BcDNA:LD23835 BUB1 Bub1 bub1 BUBR1 bubR1 bubr1 CG 7838 dBUB1 DmBUB1 Dmbub1 DmBubRI Dmel\CG7838 l(2)k03113 l(2)k06109 mcl(2)Z1525 CG7838 Dmel_CG7838	1460	45
Q9VX48	Q9VX48_DROME	SD02996p (Uncharacterized protein, isoform A) (Uncharacterized protein, isoform B) (Uncharacterized protein, isoform E) (Uncharacterized protein, isoform H)	CG12432 Dmel\CG43658 CG43658 CG8557 Dmel_CG43658	1458	13
Q09103	DGK2_DROME	Eye-specific diacylglycerol kinase (DAG kinase 2) (DGK 2) (Diglyceride kinase 2) (EC 2.7.1.107) (Retinal degeneration A protein)	rdgA DGK2 CG34344	1457	21
Q9V726	CPSF1_DROME	Cleavage and polyadenylation specificity factor subunit 1 (Cleavage and polyadenylation specificity factor 160 kDa subunit) (CPSF 160 kDa subunit) (dCPSF 160)	Cpsf160 cpsf CG10110	1455	35
A8DZ26	A8DZ26_DROME	Cation-transporting ATPase (EC 7.2.2.-)	anne BcDNA:LD05303 BcDNA:LD19039 BcDNA:SD17880 dATP13A2 Dmel\CG32000 CG32000 Dmel_CG32000	1451	3
Q5BI42	CAHD1_DROME	VWFA and cache domain-containing protein CG16868	CG16868	1449	3
P15348	TOP2_DROME	DNA topoisomerase 2 (EC 5.6.2.2) (DNA topoisomerase II)	Top2 CG10223	1447	115
Q9NHE5	CAPS_DROME	Calcium-dependent secretion activator (Calcium-activated protein for secretion)	Cadps Caps CG33653	1447	18
Q7KIN0	TOLL7_DROME	Toll-like receptor 7 (EC 3.2.2.6)	Toll-7 CG8595	1446	14
B7Z086	B7Z086_DROME	Uncharacterized protein, isoform D	CG7323 CG13811 CG13812 CG32223 CG42348 Dmel\CG42674 CG42674 Dmel_CG42674	1445	4
Q9VZT8	Q9VZT8_DROME	Uncharacterized protein	MnM CT34810 Dmel\CG14964 CG14964 Dmel_CG14964	1443	23
M9NEF4	M9NEF4_DROME	Uncharacterized protein, isoform G	Dmel\CG17233 CG6918 CG17233 Dmel_CG17233	1443	5
Q7KLI1	Q7KLI1_DROME	Apaf-1 related killer DARK (Apaf-1/CED-4-related caspase activator Dapaf-1L) (Cell death protein HAC-1) (Death-associated APAF1-related killer, isoform B) (FI21208p1)	Dark anon-53Fa Apaf APAF-1 Apaf-1 apaf-1 Apaf-I APAF1 Apaf1 apaf1 arc ARK Ark ark Ark-RB D-Apaf-1 dapaf Dapaf-1 dAPAF-1 dApaf-1 dapaf-1 dapaf-1L dapaf-1S dApaf1 DARK dArk dark Dmel\CG6829 HAC-1 Hac-1 hac-1 HAC1 Hac1 hac1 l(2)SH0173 T1 CG6829 Dmel_CG6829	1440	11
Q9W1X7	MED23_DROME	Mediator of RNA polymerase II transcription subunit 23 (Mediator complex subunit 23) (dSUR2) (dTRAP150)	MED23 Trap150 CG3695	1439	38
A0A0B4KEY6	A0A0B4KEY6_DROME	Patronin, isoform N	Patronin BcDNA:LD17191 CG18459 CG18460 CG18462 CG30102 CG6516 Dmel\CG33130 l(2)k07433 patronin Ssp4 ssp4 CG33130 Dmel_CG33130	1439	9
A0A0B4K738	A0A0B4K738_DROME	Slowpoke 2, isoform H	SLO2 CG12897 CG12899 CG12901 CG12904 CG34363 Dm_2R:24301 Dm_2R:24438 Dmel\CG42732 dSLO2 Slack CG42732 Dmel_CG42732	1438	1
Q9VF26	SPNE_DROME	Probable ATP-dependent RNA helicase spindle-E (EC 3.6.4.13) (Homeless)	spn-E hls CG3158	1434	23
Q7KU45	Q7KU45_DROME	Lethal (2) k05819, isoform C (Lethal (2) k05819, isoform D)	l(2)k05819 anon-WO0140519.156 Dmel\CG3054 CG3054 Dmel_CG3054	1434	6
Q9VC94	Q9VC94_DROME	LD41803p	Dmel\CG5728 CG5728 Dmel_CG5728	1430	71
Q7JVP4	Q7JVP4_DROME	Bromodomain-containing protein, 140kD, isoform A (Bromodomain-containing protein, 140kD, isoform B) (GH12223p)	Br140 Dmel\CG1845 CG1845 Dmel_CG1845	1430	14
Q9V3C5	RIC1_DROME	Guanine nucleotide exchange factor subunit Rich (Protein RIC1 homolog)	Rich CG9063	1429	9
Q0KI81	Q0KI81_DROME	IP14232p	CG18479 anon-WO0118547.710 CG14714 Dmel\CG42327 CG14713 CG42327 Dmel_CG42327	1429	3
Q76NQ1	RHDF1_DROME	Inactive rhomboid protein 1 (iRhom) (Rhomboid family protein rhomboid-5)	rho-5 iRhom CG33304	1429	1
Q7KU88	Q7KU88_DROME	Puratrophin-1-like, isoform B	Pura CG33167 CG7511 CG7513 CG7515 CG7520 Dmel\CG33275 CG33275 Dmel_CG33275	1428	5
M9PHP7	M9PHP7_DROME	Faulty attraction, isoform F (Faulty attraction, isoform G)	frac CT16044 Dmel\CG7526 Frac CG7526 Dmel_CG7526	1427	19
Q9W4H8	Q9W4H8_DROME	LD34192p (Protein phosphatase 2C, isoform A) (Protein phosphatase 2C, isoform B) (EC 1.-.-.-) (EC 3.1.3.16)	Pp2C1 anon-WO03040301.132 Dmel\CG2984 dpp2c1 PP2C PP2C1 CG2984 Dmel_CG2984	1427	4
Q9VBR8	Q9VBR8_DROME	Uncharacterized protein	anon-96CDa Dmel\CG11902 CG11902 Dmel_CG11902	1426	2
Q9VY97	Q9VY97_DROME	Mutagen-sensitive 101	mus101 anon-WO0148202.1 Dmel\CG11156 DmMus101 fs(1)K451 mus 101 mus(1)101 mus-101 MUS101 Mus101 TOPBP1 TopBP1 CG11156 Dmel_CG11156	1425	34
Q9U969	SWS_DROME	Neuropathy target esterase sws (Swiss cheese) (DSWS) (EC 3.1.1.5)	sws CG2212	1425	27
X2J786	X2J786_DROME	Transport and golgi organization 1, isoform D	Tango1 2L3443 Dmel\CG11098 TANGO1 tango1 CG11098 Dmel_CG11098	1424	1
A0A0B4KHR6	A0A0B4KHR6_DROME	Nuclear receptor binding SET domain protein, isoform B (EC 2.1.1.354)	NSD Dmel\CG4976 dMES-4 dMes-4 MES-4 Mes-4 CG4976 Dmel_CG4976	1423	11
M9MS90	M9MS90_DROME	HECT-type E3 ubiquitin transferase (EC 2.3.2.26)	BT058014.1 CG3003 CG3099 Dmel\CG42797 CG42797 Dmel_CG42797	1423	5
Q9W1A0	Q9W1A0_DROME	FI22703p1 (Uncharacterized protein, isoform A) (Uncharacterized protein, isoform B) (Uncharacterized protein, isoform D)	Dmel\CG3328 CG3328-RA CG3328 Dmel_CG3328	1423	2
B7Z026	B7Z026_DROME	Dizzy isoform CII (PDZ domain-containing guanine nucleotide exchange factor, isoform C)	PDZ-GEF D-PDZGEF DGEF dizzy Dmel\CG9491 dPDZ-GEF Dzy dzy EC2-8 GEF Gef26 gef26 l(2)k13720 PDF-GEF Dizzy CG9491 Dmel_CG9491	1422	15
Q7KMH9	Q7KMH9_DROME	BcDNA.LD26050 (Windei, isoform A) (Windei, isoform B)	wde BcDNA.LD26050 BcDNA:LD26050 Dmel\CG12340 i10 i119 LD26050 WDE Wde CG12340 Dmel_CG12340	1420	27
A8DY43	A8DY43_DROME	G_PROTEIN_RECEP_F3_4 domain-containing protein	Dmel\CG43795 CG13552 CG13553 CG13556 CG18678 CG18679 CG34372 CG5357 CG43795 Dmel_CG43795	1420	5
Q9VF17	Q9VF17_DROME	Guanylate cyclase (EC 4.6.1.2)	CG11846 CG4224 Dmel\CG31183 DrGC-2 FBgn0038379 GYC Gyc89A CG31183 Dmel_CG31183	1417	3
Q9XZ34	RIF1_DROME	Telomere-associated protein RIF1 (Rap1 interacting factor 1)	Rif1 CG30085	1416	46
Q8IN05	Q8IN05_DROME	Liquid facets-Related, isoform D	lqfR CG13853 CG13854 CG31170 CG31285 Dmel\CG42250 dTel2 Epsin epsin epsin-like epsin02 epsinR l(3)03685 l(3)A9 l(3)dsl-9 l(3)dsl9 l(3)SG62 l(3)XII-10 LqfR Lqfr Tel2 XII-10 CG42250 Dmel_CG42250	1415	37
B7YZT0	B7YZT0_DROME	Mangetout, isoform D	mtt anon-WO0170980.4 anon-WO0170980.5 CG18447 CG8692 Dmel\CG30361 DmGluBR DmGluRB DmXR Glu-RB GluRB mXr CG30361 Dmel_CG30361	1415	2
Q86CW5	Q86CW5_DROME	Hmr (Hybrid male rescue)	Hmr BcDNA:LD22117 Dmel\CG1619 HMR hmr Hmr-mel Hmr[[mel]] CG1619 Dmel_CG1619	1413	15
Q9VJJ8	Q9VJJ8_DROME	LD30602p (Miles to go, isoform G)	mtgo anon-EST:Liang-1.16 CG13260 CG13261 CG31738 CG4668 clone 1.16 CT15043 CT15049 Dmel\CG42389 CG42389 Dmel_CG42389	1413	14
Q9VJ86	Q9VJ86_DROME	Bicoid stability factor (FI21091p1)	bsf BSF bsf-RA Dmel\CG10302 DmLRPPRC1 DmLrpprc1 dmlrpprc1 l(2)SH1181 l(2)SH2 1181 CG10302 Dmel_CG10302	1412	136
Q9VKJ1	MPND_DROME	MPN domain-containing protein CG4751 (EC 3.4.-.-)	CG4751	1412	19
M9PFQ9	M9PFQ9_DROME	Uncharacterized protein, isoform E (Uncharacterized protein, isoform F)	CG13811 CG13812 CG32223 CG42348 CG7323 Dmel\CG42674 CG42674 Dmel_CG42674	1412	2
Q9VKJ3	NU160_DROME	Nuclear pore complex protein Nup160 homolog (Nuclear pore protein 160)	Nup160 CG4738	1411	54
Q9V3A7	Q9V3A7_DROME	Structural maintenance of chromosomes protein	glu anon-WO0118547.156 BcDNA.LD20207 BcDNA:LD20207 Dmel\CG11397 DmSMC4 dSMC4 Glu Gluon gluon l(2)k08819 SMC4 Smc4 CG11397 Dmel_CG11397	1409	62
Q9V4D4	Q9V4D4_DROME	Bip2	Taf3 bip-II BIP2 Bip2 bip2 dBIP2 Dmel\CG2009 DmTAF3 dmTAF3 dTAF[[II]]155 dTAFII3 i163 i31 TAF155 TAF3 taf3 TAF[[II]]155 TAFII155 TFIID CG2009 Dmel_CG2009	1406	17
Q9VSA4	TONSL_DROME	Tonsoku-like protein	CG7457	1405	5
M9PH19	M9PH19_DROME	Misshapen, isoform F (EC 2.7.11.-)	msn 6286 Dmel\CG16973 DMSN HGK JNKKKK l(3)03349 l(3)06946 l(3)6286 l(3)j1E2 MESR5 msm MSN Msn NIK Nik CG16973 Dmel_CG16973	1404	12
Q29QE1	Q29QE1_DROME	GH15984p (Rho GTPase activating protein at 1A, isoform A) (Rho GTPase activating protein at 1A, isoform B)	RhoGAP1A BCR CG17617 CG17960 CG40453 Dmel\CG40494 EG:23E12.2 EG:23E12.5 RhoGAP rhoGAP1A CG40494 Dmel_CG40494	1403	39
M9PGJ2	M9PGJ2_DROME	Protostome-specific GEF, isoform I	PsGEF CG14045 CG14047 Dmel\CG43947 DmPsGEF EG:BACH48C10.4 EG:BACH7M4.1 EG:BACH7M4.2 FBgn0264598 null PsGef psGEF CG43947 Dmel_CG43947	1403	4
Q9VC63	Q9VC63_DROME	FI20190p1 (Uncharacterized protein, isoform A) (EC 3.6.1.3) (Uncharacterized protein, isoform B)	Cftr CG5789-RA Dme_CG5789 Dmel\CG5789 CG5789 Dmel_CG5789	1402	33
Q9VLY9	Q9VLY9_DROME	Thioester-containing protein 2, isoform B	Tep2 145970_at 145971_at CG18589 Dmel\CG7052 dTEPII T13 Tep 2 TEP II Tep II TEP2 TEP2mel TepII tepII CG7052 Dmel_CG7052	1399	49
A0A0B4LGX0	A0A0B4LGX0_DROME	Centromeric protein-C, isoform B	Cenp-C CENP-C cenp-C CenpC CG11745 CG11746 CLD1 dCENP-C Dmel\CG31258 l(2)SH3 157 l(3)85Aa l(3)SH157 L1 CG31258 Dmel_CG31258	1399	8
Q9VXU2	Q9VXU2_DROME	Golgi microtubule-associated protein, isoform A (SD07366p)	Gmap CG32587 CG6350 CG7821 dGMAP Dmel\CG33206 GMAP GMAP-210 GMAP210 l(1)G0168 CG33206 Dmel_CG33206	1398	87
P49021	TIM_DROME	Protein timeless	tim CG3234	1398	1
Q9VAL5	Q9VAL5_DROME	Protein-tyrosine-phosphatase (EC 3.1.3.48)	Ptp99A CG11515 CG11517 CG2005 CT6383 Dmel\CG11516 DPTP99A dptp99A DPTP[[99A]] PTP99A ptp99A R-PTP 99A CG11516 Dmel_CG11516	1397	13
P12080	ITA2_DROME	Integrin alpha-PS2 (Position-specific antigen subunit alpha-2) (Protein inflated) [Cleaved into: Integrin alpha-PS2 heavy chain; Integrin alpha-PS2 light chain]	if CG9623	1396	31
Q9W213	Q9W213_DROME	Roundabout 1, isoform A (Roundabout 1, isoform C)	robo1 BEST:GM07780 CT32892 D-Robo1 Dmel\CG13521 dRobo dRobo1 ROBO Robo robo Robo-1 robo-1 Robo1 robo1S roundabout CG13521 Dmel_CG13521	1395	7
Q9VJ80	Q9VJ80_DROME	LD42267p (Uncharacterized protein, isoform A) (EC 1.11.1.7) (Uncharacterized protein, isoform B)	Dmel\CG10211 CG10211 Dmel_CG10211	1394	45
Q9VN14	CONT_DROME	Contactin	Cont CG1084	1390	55
Q9W347	Q9W347_DROME	C12.2, isoform A (EC 3.6.1.3)	c12.2 Dmel\CG12149 CG12149 Dmel_CG12149	1386	37
M9PF57	M9PF57_DROME	Uncharacterized protein, isoform M	CG8154 BcDNA:RE55923 BcDNA:RH19933 CG14172 CG32049 CG32050 CG32051 CG33205 CG8163 Dmel\CG43897 CG43897 Dmel_CG43897	1385	32
A1ZBR2	A1ZBR2_DROME	18 wheeler	18w 18-w 18-wheeler 18W CT25100 Dmel\CG8896 l(2)00053 tlr toll Toll-2 Toll2 CG8896 Dmel_CG8896	1385	20
Q9VYA7	RRP12_DROME	RRP12-like protein	CG2691	1384	43
Q8INH7	Q8INH7_DROME	Timeout	timeout CG14381 CG14382 CG8148 Dmel\CG7855 dtim2 tim Tim-2 TIM2 tim2 CG7855 Dmel_CG7855	1384	40
Q8SY33	GAWKY_DROME	Protein Gawky	gw GW182 CG31992	1384	31
A8JUY3	A8JUY3_DROME	DNA-directed RNA polymerase subunit (EC 2.7.7.6)	Polr3A dC160 Dmel\CG17209 Rpc160 RpIIIC160 CG17209 Dmel_CG17209	1383	19
P20482	CNC_DROME	Segmentation protein cap'n'collar	cnc CG43286	1383	1
Q9VAJ1	Q9VAJ1_DROME	Condensin complex subunit 1	Cap-D2 CAP-D2 CapD2 dCap-D2 DmCAP-D2 Dmel\CG1911 CG1911 Dmel_CG1911	1380	62
A0A0B4KHY8	A0A0B4KHY8_DROME	Uncharacterized protein, isoform C	BcDNA:LD22087 Dmel\CG10254 CG10254 Dmel_CG10254	1379	20
A0A0B4LFY0	A0A0B4LFY0_DROME	Three rows, isoform C	thr ana anch Dmel\CG5785 frag1 THR Thr CG5785 Dmel_CG5785	1379	5
Q8MLW0	Q8MLW0_DROME	Receptor protein-tyrosine kinase (EC 2.7.10.1)	Egfr C-erb c-erbB D-Egf d-egf-r D-EGFR DEGFR DEgfr Degfr dEGFR dEGFr dEgfr degfr dEGFR1 DER Der der DER flb DER1 Dmel\CG10079 DmHD-33 EC2-4 EFG-R Egf EGF-R Egf-r EGFR EGFr EGfr EgfR egfr EK2-6 El Elp Elp-1 Elp-B1 Elp-B1RB1 Flb flb HD-33 l(2)05351 l(2)09261 l(2)57DEFa l(2)57Ea l(2)57EFa mor1 TOP Top top Tor Torpedo torpedo CG10079 Dmel_CG10079	1377	32
Q9I7Z8	Q9I7Z8_DROME	LD21943p	CG13372 Dmel\CG18273 EG:171D11.6 CG18273 Dmel_CG18273	1377	30
Q9W2F3	Q9W2F3_DROME	Protein tyrosine phosphatase ERK (Protein tyrosine phosphatase-ERK/Enhancer of Ras1) (EC 3.1.3.48)	PTP-ER Dmel\CG9856 ER2-5 ptp-er CG9856 Dmel_CG9856	1377	4
M9PG55	M9PG55_DROME	Uncharacterized protein, isoform C	Dmel\CG10600 CG10600 Dmel_CG10600	1376	21
Q961D3	Q961D3_DROME	LD17001p (Red dog mine, isoform A) (EC 3.6.1.3) (Red dog mine, isoform B)	rdog Dmel\CG11897 CG11897 Dmel_CG11897	1374	35
X2JE40	X2JE40_DROME	Non-specific serine/threonine protein kinase (EC 2.7.11.1)	Rok beta Dmel\CG9774 DRhk DROK DRok Drok dROK dRok drok MRLC Rhk RhoK ROCK Rock ROCK-1 ROCK1 ROCK2 ROK rok ROKalpha CG9774 Dmel_CG9774	1374	15
Q9VYS4	GLD2B_DROME	Poly(A) RNA polymerase gld-2 homolog B (EC 2.7.7.19) (Protein wispy)	wisp CG15737	1373	29
Q0KIC3	Y3427_DROME	Uncharacterized protein CG43427	CG43427	1372	12
Q9VU22	Q9VU22_DROME	Uncharacterized protein	Dmel\CG14120 CG14120 Dmel_CG14120	1371	12
Q9VS41	Q9VS41_DROME	Unc-13-4A, isoform B (Unc-13-4A, isoform C)	unc-13-4A CG14831 CG14832 CG14833 CG8608 Dmel\CG32381 dunc-13-4A UNC-13-4A CG32381 Dmel_CG32381	1371	1
Q9U3V9	XMAS2_DROME	Protein xmas-2	xmas-2 CG32562	1370	22
Q9VPW4	Q9VPW4_DROME	DNA-directed RNA polymerase (EC 2.7.7.6)	PolrMT Dmel\CG4644 mt RNA pol mtRNA-pol mtRNAP mtRNApol POLRMT CG4644 Dmel_CG4644	1369	15
P25172	SUZ2_DROME	Protein suppressor 2 of zeste (Protein posterior sex combs)	Su(z)2 CG3905	1368	4
M9PGK3	M9PGK3_DROME	Uncharacterized protein, isoform I (Uncharacterized protein, isoform L)	Dmel\CG43736 CG14433 CG32737 CG32737 ORF A CG32737-ORFA CG32737-ORFB CG33691 CG33692 CG4564 CG4571 CG43736 Dmel_CG43736	1367	16
Q7K480	MEPCE_DROME	7SK snRNA methylphosphate capping enzyme bin3 (EC 2.1.1.-) (Bicoid-interacting protein 3)	bin3 CG8276	1367	11
A1ZBM3	A1ZBM3_DROME	Outer segment 6	Oseg6 Dmel\CG11237 IFT144 OSEG OSEG6 oseg6 WDR19 Wdr19 CG11237 Dmel_CG11237	1366	3
Q9V463	NU154_DROME	Nuclear pore complex protein Nup154 (154 kDa nucleoporin) (Nucleoporin Nup154) (Tulipan)	Nup154 Nup155 CG4579	1365	50
A4UZU8	A4UZU8_DROME	Sterile20-like kinase, isoform G (EC 2.7.11.-)	Slik Dmel\CG4527 dPlkk DPlkk1 Plkk PLKK1 Plkk1 SLIK slik Slik1 SLK Slk slk CG4527 Dmel_CG4527	1365	14
Q9VDS9	Q9VDS9_DROME	Apoptotic signal-regulating kinase 1, isoform C (EC 2.7.11.25)	Ask1 ASK1 D-ASK DASK dASK DASK1 dASK1 dAsk1 Dmel\CG4720 DPk92B MEKK5 Pk92B pk92B CG4720 Dmel_CG4720	1363	23
H9XVM5	H9XVM5_DROME	Uncharacterized protein, isoform B	CG11572 CG11578 Dmel\CG31998 CG31998 Dmel_CG31998	1363	7
Q9VDT3	Q9VDT3_DROME	Uncharacterized protein, isoform A (EC 3.6.1.3) (Uncharacterized protein, isoform C)	Dmel\CG4562 CT14766 Dme_CG4562 CG4562 Dmel_CG4562	1362	35
Q9VIU8	Q9VIU8_DROME	GH25853p (Uncharacterized protein, isoform A) (Uncharacterized protein, isoform B)	Dmel\CG10132 CG10132 Dmel_CG10132	1361	15
Q7KTS2	Q7KTS2_DROME	Autophagy-related 17, isoform B (Autophagy-related 17, isoform C) (FI18010p1)	Atg17 atg17 CG1347-RB dAtg17 Dmel\CG1347 FIP200 Fip200 fip200 RB1CC1 CG1347 Dmel_CG1347	1357	26
Q9W4M4	Q9W4M4_DROME	Uncharacterized protein	Dmel\CG15570 CG15570 Dmel_CG15570	1357	6
Q9VIU9	Q9VIU9_DROME	Hig-anchoring scaffold protein, isoform C	Hasp anon-EST:Posey189 CT28647 Dmel\CG10186 hasp CG10186 Dmel_CG10186	1356	4
Q9VLN6	Q9VLN6_DROME	FI20146p1 (Uncharacterized protein, isoform A) (Uncharacterized protein, isoform B) (EC 3.6.1.3)	Dme_CG7627 CG7627-RA Dmel\CG7627 CG7627 Dmel_CG7627	1355	41
X2JA59	X2JA59_DROME	Spalt major, isoform B	salm 3602 B1164 Dmel\CG6464 l(2)03602 SAL Sal sal SAL[M] salII SALM SalM Salm salM slam SPALT Spalt spalt CG6464 Dmel_CG6464	1355	4
A0A0B4LGC0	A0A0B4LGC0_DROME	Tripeptidyl-peptidase 2 (EC 3.4.14.10)	TppII anon-WO0118547.127 Dmel\CG3991 dTPP II dTPPII l(2)k14301 TPP II TPP2 TPPII CG3991 Dmel_CG3991	1354	92
P35421	PUR4_DROME	Phosphoribosylformylglycinamidine synthase (FGAM synthase) (FGAMS) (EC 6.3.5.3) (Formylglycinamide ribonucleotide amidotransferase) (FGAR amidotransferase) (FGAR-AT) (Formylglycinamide ribotide amidotransferase) (Protein adenosine-2)	Pfas ade2 CG9127	1354	59
Q9VKK1	EDC4_DROME	Enhancer of mRNA-decapping protein 4 homolog	Ge-1 CG6181	1354	53
Q9VIC7	Q9VIC7_DROME	Neuroligin 1, isoform D (Neuroligin 1, isoform E) (RE29404p)	Nlg1 anon-WO0118547.256 CG12148 CG14596 Dmel\CG31146 DNlg1 dnlg1 Nlg-1 nlg1 CG31146 Dmel_CG31146	1354	1
X2J516	X2J516_DROME	Trifunctional purine biosynthetic protein adenosine-3 [Includes: Phosphoribosylamine--glycine ligase (EC 6.3.4.13) (Glycinamide ribonucleotide synthetase) (GARS) (Phosphoribosylglycinamide synthetase); Phosphoribosylformylglycinamidine cyclo-ligase (EC 6.3.3.1) (AIR synthase) (AIRS) (Phosphoribosyl-aminoimidazole synthetase); Phosphoribosylglycinamide formyltransferase (EC 2.1.2.2) (5'-phosphorib…	Gart 143062_at Ade3 ade3 ADE8 CG8761 D Dmel\CG31628 GART gart l(2)27Da CG31628 Dmel_CG31628	1353	69
A0A0B4KG76	A0A0B4KG76_DROME	Pollux, isoform F	plx CG1093 CG14674 CG34122 Dmel\CG42612 Plx CG42612 Dmel_CG42612	1352	11
Q9VTS3	Q9VTS3_DROME	Grip163	Grip163 DGrip163 Dgrip163 Dgrips163 Dmel\CG5688 GCP6 grip163 CG5688 Dmel_CG5688	1351	12
A1Z877	NDG_DROME	Nidogen (Entactin)	Ndg CG12908	1350	41
Q9VWB0	TECPR_DROME	Tectonin beta-propeller repeat-containing protein (Peroxin-23 protein)	Pex23 CG32226	1350	9
Q27571	NOS_DROME	Nitric oxide synthase (EC 1.14.13.39) (dNOS)	Nos CG6713	1349	4
A0A0B4KFQ8	A0A0B4KFQ8_DROME	Stranded at second, isoform C	sas Dmel\CG2507 l(3)84Cd rfd SAS Sas CG2507 Dmel_CG2507	1348	17
M9PE55	M9PE55_DROME	Girdin, isoform E	Girdin Dmel\CG12734 mecA CG12734 Dmel_CG12734	1346	32
Q9V477	TOLL8_DROME	Toll-like receptor Tollo (EC 3.2.2.6) (Toll-like receptor 8)	Tollo Tl-8 Toll-8 CG6890	1346	11
Q5U0W8	Q5U0W8_DROME	LD01444p (Polyhomeotic proximal, isoform B) (Polyhomeotic proximal, isoform C) (Polyhomeotic proximal, isoform D)	ph-p CG18414 Dmel\CG18412 dPh EG:87B1.5 PH Ph ph PH-p Ph-p ph-P ph-proximal ph[P] ph[p] phm PHP PhP php CG18412 Dmel_CG18412	1346	3
Q9VIR0	Q9VIR0_DROME	Sickie, isoform E (Sickie, isoform G)	sick CG10662 CG13958 CG13959 CG13960 CG13961 CG13964 CG33316 CG34343 CG42589 Dm_2L:104545 Dmel\CG43720 CG43720 Dmel_CG43720	1346	2
Q9VHH9	JHD1_DROME	JmjC domain-containing histone demethylation protein 1 (EC 1.14.11.27) (Lysine (K)-specific demethylase 2) ([Histone-H3]-lysine-36 demethylase 1)	Kdm2 Jhd1 CG11033	1345	13
A0A0B4K620	A0A0B4K620_DROME	Mustard, isoform V	mtd anon-EST:Posey263 CG10196 CG10199 Dmel\CG32464 L(3)82Fd l(3)82FD l(3)82Fd L82 CG32464 Dmel_CG32464	1344	23
Q7K9H6	Q7K9H6_DROME	Zinc finger FYVE domain-containing protein	Sara Dmel\CG15667 dSARA SARA sara Sara-RA CG15667 Dmel_CG15667	1343	14
A0A0B4KEW8	A0A0B4KEW8_DROME	Pawn, isoform C	pwn CT31067 Dmel\CG11101 l(2)pwn CG11101 Dmel_CG11101	1343	3
Q9VHH2	Q9VHH2_DROME	Vacuolar protein sorting 15, isoform A (EC 2.7.11.-)	Vps15 Dmel\CG9746 dVps15 FBgn0260935 ird Ird1 ird1 p150 VPS15 vps15 CG9746 Dmel_CG9746	1342	15
Q9VPR5	Q9VPR5_DROME	Splicing factor 3b subunit 1, isoform A (Splicing factor 3b subunit 1, isoform B)	Sf3b1 anon-21Cd Dmel\CG2807 SF3B SF3B1 CG2807 Dmel_CG2807	1340	64
Q9VT55	Q9VT55_DROME	Uncharacterized protein, isoform N	CG32049 BcDNA:RE55923 BcDNA:RH19933 CG14172 CG32050 CG32051 CG33205 CG8154 CG8163 Dmel\CG43897 CG43897 Dmel_CG43897	1339	31
Q9BKJ2	Q9BKJ2_DROME	Four wheel drive, isoform C (EC 2.7.1.67) (Phosphatidylinositol 4-kinase beta isoform)	fwd anon-WO0118547.259 Dmel\CG7004 Fwd PI4K PI4K3B PI4KIIIbeta CG7004 Dmel_CG7004	1338	5
Q9I7F7	ACKL_DROME	Activated Cdc42 kinase-like (EC 2.7.10.2) (Tyrosine-protein kinase PR2)	Ack-like PR2 CG43741	1337	15
P10351	XDH_DROME	Xanthine dehydrogenase (XD) (EC 1.17.1.4) (Protein rosy locus)	ry XDH CG7642	1335	24
A1Z9K0	A1Z9K0_DROME	RNA helicase (EC 3.6.4.13)	EP(2)2054 Dmel\CG6701 EP2054 CG6701 Dmel_CG6701	1333	57
Q9VFC4	Q9VFC4_DROME	AT01875p (Uncharacterized protein, isoform A) (Uncharacterized protein, isoform B)	Dmel\CG6752 CG6752 Dmel_CG6752	1332	2
Q24523	BUN2_DROME	Protein bunched, class 2/F/G isoform (Protein shortsighted)	bun shs CG42281	1331	15
A0A0B4K8A7	A0A0B4K8A7_DROME	Uncharacterized protein, isoform C	Dmel\CG4294 CG4294 Dmel_CG4294	1331	4
Q0E961	BDGED_DROME	Sodium-dependent transporter bedraggled	bdg CG8291	1331	4
Q9VJ87	CWC22_DROME	Pre-mRNA-splicing factor CWC22 homolog (Nucampholin)	ncm CG12750	1330	24
Q9VDE9	Q9VDE9_DROME	FI04035p (Rho GTPase activating protein at 93B)	RhoGAP93B CrGAP Dmel\CG3421 RhoGAP RhoGAP93B-RA Vilse vilse CG3421 Dmel_CG3421	1330	19
Q9VJQ0	Q9VJQ0_DROME	Uncharacterized protein, isoform B (Uncharacterized protein, isoform C)	BG:DS03192.2 Dmel\CG4168 CG4168 Dmel_CG4168	1330	2
Q7KNF1	Q7KNF1_DROME	Drosha (EC 3.1.26.3) (LD20030p) (Ribonuclease)	drosha Dmel\CG8730 DROSHA Drosha CG8730 Dmel_CG8730	1327	16
Q9VZF4	FBXW7_DROME	F-box/WD repeat-containing protein 7 (F-box and WD-40 domain-containing protein 7) (Protein archipelago)	ago CG15010	1326	15
Q7KTV4	Q7KTV4_DROME	Uncharacterized protein, isoform B	CG33291 CG11250 CG33292 Dmel\CG43980 CG43980 Dmel_CG43980	1326	3
P18106	FER_DROME	Tyrosine-protein kinase Fer (EC 2.7.10.2)	FER fps Fps85D HD-179 CG8874	1325	7
Q9VCM6	Q9VCM6_DROME	IP14385p (Uncharacterized protein, isoform B) (Uncharacterized protein, isoform C) (Uncharacterized protein, isoform D)	Dmel\CG4393 CG4393 Dmel_CG4393	1325	1
Q9VTR8	Q9VTR8_DROME	Uncharacterized protein, isoform B	CG17824 CG6947 Dmel\CG43896 CG43896 Dmel_CG43896	1324	2
Q7KSZ0	Q7KSZ0_DROME	Alhambra (Alhambra, isoform D)	Alh AF10 Alhambra anon-WO0118547.226 dAF10 Dalf Dmel\CG1070 l(3)84Be l(3)g2 l(3)g5 l(3)j13A6 l(3)j8C8 l(3)j8c8 l(3)r13 l(3j8C8 stk CG1070 Dmel_CG1070	1323	9
X2JD11	X2JD11_DROME	Uncharacterized protein, isoform C	Dmel\CG7692 CG7692 Dmel_CG7692	1323	5
Q9VB20	Q9VB20_DROME	Distracted, isoform B (Distracted, isoform C)	dsd CT17798 Dmel\CG5634 CG5634 Dmel_CG5634	1323	4
Q9VVH2	Q9VVH2_DROME	GH10077p (Uncharacterized protein, isoform A) (Uncharacterized protein, isoform B) (Uncharacterized protein, isoform C)	ORE-10 Dmel\CG18265 CG18265 Dmel_CG18265	1322	1
X2JDA8	X2JDA8_DROME	Suppressor of sable, isoform B	su(sable) Dmel\CG6222 EG:115C2.3 su(s) su-s su-v su[2]-s CG6222 Dmel_CG6222	1321	17
M9NEK4	M9NEK4_DROME	Phospholipid-transporting ATPase (EC 7.6.2.1)	Dmel\CG4301 DmCG4301 CG4301 Dmel_CG4301	1321	6
P54623	CNN_DROME	Centrosomin (Protein arrow)	cnn Arr CG4832	1320	50
Q8IRE3	Q8IRE3_DROME	Trafficking protein particle complex subunit 11	gry Dmel\CG17569 gryz l(3)63Bd TRAPPC11 CG17569 Dmel_CG17569	1320	27
Q9VRW2	Q9VRW2_DROME	Uncharacterized protein, isoform A (EC 3.6.1.3)	Dmel\CG10226 AMT CG10226 Dmel_CG10226	1320	15
Q9VIL0	BRUN_DROME	Protein brunelleschi (NIK- and IKBKB-binding protein)	brun bru CG2478	1320	8
Q9W427	Q9W427_DROME	Detonator, isoform B (Detonator, isoform C)	dtn CG14446 CES Dmel\CG14446 lincRNA.S8753 MRE2 CG14446 Dmel_CG14446	1320	6
Q9VW22	Q9VW22_DROME	FI18195p1 (Lethal (3) 76BDm, isoform A) (Lethal (3) 76BDm, isoform B)	l(3)76BDm Dmel\CG8793 l(3)76BDm-RA l(3)L3809 TRAPPC8 CG8793 Dmel_CG8793	1319	31
Q9W252	RAD50_DROME	DNA repair protein RAD50 (EC 3.6.-.-)	rad50 CG6339	1318	54
Q9VWL7	Q9VWL7_DROME	Rho GTPase activating protein at 18B, isoform C	RhoGAP18B 5-131 CG17015 CG7481 CG7502 CG7531 Dmel\CG42274 whir CG42274 Dmel_CG42274	1317	7
Q9VGM1	Q9VGM1_DROME	Multidrug resistance protein 4 (EC 3.6.1.3) (SD11716p)	Mrp4 BEST:CK01227 BEST:CK02472 CK01227 Dme_CG14709 Dmel\CG14709 dMRP4 EP3221 CG14709 Dmel_CG14709	1316	21
A0A0B4K682	A0A0B4K682_DROME	Javelin-like, isoform D	jvl anon-WO0153538.4 anon-WO0153538.5 CG33330 CG3563 Dmel\CG43162 Jvl CG43162 Dmel_CG43162	1315	5
M9PE32	M9PE32_DROME	Fife, isoform D	Fife anon-EST:Posey171 CG12187 CG14950 CG16976 CG43375 Dmel\CG43955 fife CG43955 Dmel_CG43955	1314	8
Q5BI62	Q5BI62_DROME	LP14331p (Multi drug resistance 50) (EC 3.6.1.3)	Mdr50 Dm2 Dm3 Dmel\CG8523 MDR50 mdr50 CG8523 Dmel_CG8523	1313	17
Q9W2I5	Q9W2I5_DROME	Uncharacterized protein (EC 3.6.1.3)	Dmel\CG10505 Dme_CG10505 CG10505 Dmel_CG10505	1312	3
Q9VXJ5	Q9VXJ5_DROME	Disco-related, isoform A (Disco-related, isoform B) (Disco-related, isoform C) (Disco-related, isoform D)	disco-r bae CG9219 CG9223 Dmel\CG32577 CG32577 Dmel_CG32577	1311	1
Q9VIV0	Q9VIV0_DROME	Cysts, isoform A (Cysts, isoform B)	cyst Dmel\CG10188 CG10188 Dmel_CG10188	1309	18
Q7JQY8	Q7JQY8_DROME	LD40262p (Uncharacterized protein, isoform A)	p190 BEST:LD40262 CG12941 CG18353 Dmel\CG30020 CG30020 Dmel_CG30020	1309	11
Q8MT77	Q8MT77_DROME	LD28489p (Uncharacterized protein, isoform A) (EC 3.6.1.3)	CG17338 CG10441 Dmel\CG31793 CG31793 Dmel_CG31793	1307	14
Q9VW60	ADCY2_DROME	Adenylate cyclase type 2 (EC 4.6.1.1) (ATP pyrophosphate-lyase 2) (Adenylyl cyclase 76E)	Ac76E CG7978	1307	5
Q59E11	Q59E11_DROME	IA-2 protein tyrosine phosphatase, isoform D	IA-2 1A2 anon-WO0153538.69 CG11344 CG4355 Dmel\CG31795 IA2 ia2 R-PTPX CG31795 Dmel_CG31795	1306	13
A0A0B4LF37	A0A0B4LF37_DROME	No mechanoreceptor potential A, isoform F	nompA Dmel\CG13207 nomp Nomp-A NOMPA NompA y CG13207 Dmel_CG13207	1306	5
A0A0B4KHG5	A0A0B4KHG5_DROME	Chaoptin, isoform C	chp 24B10 516 BSH Chaoptin CHP Chp CT5040 Dmel\CG1744 idl-A MAb 24B10 mAb 24B10 MAb24B10 Mab24B10 mAB24B10 mAb24B10 Nsp CG1744 Dmel_CG1744	1305	49
Q00748	MDR65_DROME	Multidrug resistance protein homolog 65 (EC 7.6.2.2) (P-glycoprotein 65)	Mdr65 CG10181	1302	18
Q00449	MDR49_DROME	Multidrug resistance protein homolog 49 (EC 7.6.2.2) (P-glycoprotein 49)	Mdr49 CG3879	1302	7
Q7KN75	Q7KN75_DROME	Dodeca-satellite-binding protein 1, isoform A (Dodeca-satellite-binding protein 1, isoform B) (Dodeca-satellite-binding protein 1, isoform D) (Dodeca-satellite-binding protein 1, isoform E) (Dodeca-satellite-binding protein 1, isoform F) (Dodeca-satellite-binding protein 1, isoform G) (Dodeca-satellite-binding protein 1, isoform H)	Dp1 anon-WO0118547.516 anon-WO0172774.168 BcDNA:LD21383 BcDNA:LD21677 DDP1 ddp1 Dmel\CG5170 DP1 CG5170 Dmel_CG5170	1301	111
A0A0B4KER0	A0A0B4KER0_DROME	Relative of woc, isoform C	row anon-WO0118547.194 Dmel\CG8092 Row CG8092 Dmel_CG8092	1301	52
B3DN53	B3DN53_DROME	Chromosome associated protein G, isoform G (LD29017p)	Cap-G CAP-G cap-G cap-g CapG CG13327 CG17054 CG30057 CG34438-RB DCAP-G dCAP-G dCap-G dcap-g DmCAP-G Dmel\CG34438 l(2)49Ff l(2)vr9 vr-9 vr9 CG34438 Dmel_CG34438	1299	14
A0A0B4KED3	A0A0B4KED3_DROME	Missing-in-metastasis, isoform M	mim anon-EST:fe1E4 CG33352 CG9469 Dm_2R:10851 Dmel\CG33558 dmim MIM Mim CG33558 Dmel_CG33558	1299	4
A1Z6W3	PRIC1_DROME	Protein prickle (Protein spiny legs)	pk CG11084	1299	2
M9PG87	M9PG87_DROME	Uncharacterized protein, isoform B	CG3116 CG13256 CG13257 Dmel\CG32432 CG32432 Dmel_CG32432	1297	1
E1JGZ7	E1JGZ7_DROME	Leucine-rich repeat, isoform G	LRR CG1576 Dmel\CG1399 Dmel\LRR CG1399 Dmel_CG1399	1296	11
Q9VMK9	Q9VMK9_DROME	Serine/threonine-protein kinase 11-interacting protein	mdcds_8484 CT25972 Dmel\CG9044 CG9044 Dmel_CG9044	1295	12
Q9W247	Q9W247_DROME	FI03324p (RH09675p)	Dmel\CG4752 CG4752-RA CG4752 Dmel_CG4752	1294	47
P24785	MLE_DROME	Dosage compensation regulator (EC 3.6.4.13) (ATP-dependent RNA helicase mle) (Protein male-less) (Protein maleless) (Protein no action potential)	mle nap CG11680	1293	56
Q7KT22	Q7KT22_DROME	Uncharacterized protein (EC 3.6.1.3)	Dme_CG9270 Dmel\CG9270 CG9270 Dmel_CG9270	1292	6
Q9VF87	CYFIP_DROME	Cytoplasmic FMR1-interacting protein (Specifically Rac1-associated protein 1) (DSra-1)	Sra-1 Cyfip CG4931	1291	46
Q9VP46	Q9VP46_DROME	GH16847p (Uncharacterized protein, isoform A)	Tbc1d8-9 Dmel\CG7324 Q9VP46 CG7324 Dmel_CG7324	1291	34
E1JIT1	E1JIT1_DROME	Glycerol-3-phosphate dehydrogenase [NAD(+)] (EC 1.1.1.8)	Gpdh3 CG18427 CG31169 Dmel\CG43343 GPDH-3 gpdh-3 NEST:bs15d11 NEST:bs16c09 CG43343 Dmel_CG43343	1291	7
A1Z9N8	A1Z9N8_DROME	I[[h]] channel, isoform B	Ih BcDNA:GH25778 CR30068 Dmel\CG8585 DMIH DmIh I[[h]] CG8585 Dmel_CG8585	1290	3
A0A0B4KEX0	A0A0B4KEX0_DROME	Protein clueless (Clustered mitochondria protein homolog)	clu anon-WO0118547.143 Clu Dmel\CG8443 CG8443 Dmel_CG8443	1289	47
Q9VZ55	Q9VZ55_DROME	GH07148p (Uncharacterized protein, isoform A) (Uncharacterized protein, isoform B)	Dmel\CG1582 cg1582 CG1582 Dmel_CG1582	1288	48
Q9VFG8	KIBRA_DROME	Protein kibra	kibra CG33967	1288	7
P18502	PTC_DROME	Protein patched (Hedgehog receptor)	ptc CG2411	1286	9
A0A0B4K6C7	A0A0B4K6C7_DROME	Polychaetoid, isoform L	pyd CG11782 CG11962 CG12409 CG31349 CG9729 CG9731 CG9763 CT36877 Dmel\CG43140 DZO-1 dzo-1 Pch Pyd pyd(Z01) tam Tamou xvt ZO-1 ZO1 CG43140 Dmel_CG43140	1285	9
Q8IQH0	Q8IQH0_DROME	FI12817p (Neurexin IV, isoform B)	Nrx-IV CG682 CNTNAP2 CT21123 Dmel\CG6827 Dnrx l(3)68Ff l(3)rsg23 NRX Nrx nrx NRX IV Nrx IV nrx IV nrx-IV Nrx-IV-RB NrxIV nrxIV Nx IV rsg23 CG6827 Dmel_CG6827	1284	45
Q9W485	INT6_DROME	Integrator complex subunit 6	IntS6 l(1)G0060 CG3125	1284	15
X2J9B0	X2J9B0_DROME	Niemann-Pick type C-1a, isoform E (Niemann-Pick type C-1a, isoform F) (Niemann-Pick type C-1a, isoform G)	Npc1a Dmel\CG5722 DmNPC dmNPC1 dncp1a dNPC1 dNPC1a dnpc1a NPC-1 NPC1 Npc1 npc1 Npc1_Dm NPC1a npc1a CG5722 Dmel_CG5722	1283	17
Q29R10	Q29R10_DROME	LD24322p (Uncharacterized protein, isoform A) (Uncharacterized protein, isoform B)	anon-WO0118547.245 Dmel\CG7987 CG7987 Dmel_CG7987	1283	3
Q9VWE0	DOME_DROME	Cytokine receptor (Protein domeless)	dome CG14226	1282	20
Q95T35	Q95T35_DROME	Oxoglutarate dehydrogenase (succinyl-transferring) (EC 1.2.4.2)	CG18170 CG13918 CG32316 CG32316-ORFB CG7934 Dmel\CG33791 OGDH CG33791 Dmel_CG33791	1282	14
M9PCI6	M9PCI6_DROME	Echinoid, isoform C	ed 1X5 CG15424 CG16842 CT13476 CT35484 Dmel\CG12676 E(Elp)24D E(Elp)[24D] Ed l(2)k01102 CG12676 Dmel_CG12676	1281	32
M9PGP7	M9PGP7_DROME	Uncharacterized protein, isoform G	CG5086 BcDNA:GM08530 CG5113 Dmel\CG32767 i7 LD34931 CG32767 Dmel_CG32767	1280	6
Q7KTS3	Q7KTS3_DROME	Uncharacterized protein, isoform B (Uncharacterized protein, isoform C)	Dmel\CG2519 CG2519 Dmel_CG2519	1280	6
Q9VY47	Q9VY47_DROME	Phosphatidylinositol-3,4-bisphosphate 4-phosphatase (EC 3.1.3.66)	CG1846 CG33248 CG33249 Dmel\CG42271 FBgn0259166 INPP4A CG42271 Dmel_CG42271	1280	3
O46099	O46099_DROME	EG:8D8.2 protein (LP20834p) (Uncharacterized protein, isoform B) (Uncharacterized protein, isoform C)	EG:8D8.2 CG11409-RB Dmel\CG11409 CG11409 Dmel_CG11409	1279	3
H9XVL7	H9XVL7_DROME	Cubitus interruptus, isoform B	ci Ce CI Ci ci-D Ci155 ci155 Ci[D] ci[D] CID CiD ciD d Ci Dmel\CG2125 GLI Gli l(4)102ABc l(4)13 l(4)17 Siah CG2125 Dmel_CG2125	1279	2
A1Z6J2	A1Z6J2_DROME	Sterol regulatory element-binding protein cleavage-activating protein	SCAP CG14592 CG8356 Dmel\CG33131 dSCAP dScap dscap Scap Scap_Dm CG33131 Dmel_CG33131	1276	4
P19334	TRP_DROME	Transient receptor potential protein	trp CG7875	1275	18
B7YZF6	B7YZF6_DROME	Phospholipid-transporting ATPase (EC 7.6.2.1)	ATP8A anon-WO0153538.54 CG17034 CG30061 DmCG42321 Dmel\CG42321 CG42321 Dmel_CG42321	1275	17
Q9VF53	Q9VF53_DROME	Aldehyde oxidase 1 (EC 1.2.3.8) (LD37006p)	AOX1 CT42272 DmAO1 Dmel\CG18522 LPO lpo PO Po CG18522 Dmel_CG18522	1273	43
Q9W5Y4	Q9W5Y4_DROME	MIP18541p (Meiosis regulator and mRNA stability factor 1, isoform A) (Meiosis regulator and mRNA stability factor 1, isoform E) (RE34808p)	Marf1 BcDNA:RE40762 CG17018-RC CG17410 Dmel\CG17018 MARF1 CG17018 Dmel_CG17018	1272	35
Q9VWA7	Q9VWA7_DROME	Golden goal (RE53634p)	gogo CG13815 CG13817 CT33316 Dmel\CG32227 Gogo CG32227 Dmel_CG32227	1272	1
A1ZBB4	A1ZBB4_DROME	Uncharacterized protein, isoform B	hnRNP U CG18610 CG5477 Dmel\CG30122 LD11002 SAF-A CG30122 Dmel_CG30122	1271	56
Q9VRV2	Q9VRV2_DROME	Uncharacterized protein, isoform A (Uncharacterized protein, isoform B)	Dmel\CG7376 SHPRH CG7376 Dmel_CG7376	1270	3
A0A0B4KGX1	A0A0B4KGX1_DROME	Jaguar, isoform L (EC 3.6.1.3)	jar 95F 95F MHC Dm 95F Dm95F Dmel\CG5695 dMyoVI Dro95F JAG jag Jaguar Jar M6 MHC95F Mhc95F ms(3)06746 myo VI Myo1A Myosin VI myosins VI MYOVI MyoVI myoVI CG5695 Dmel_CG5695	1268	67
A0A0B4KER6	A0A0B4KER6_DROME	Z band alternatively spliced PDZ-motif protein 52, isoform N	Zasp52 CG12968 CG12969 CG8242 Dmel\CG30084 dzasp tun tungus Z(210) Zasp zasp ZASP52 zasp52 Zbp210 CG30084 Dmel_CG30084	1267	57
Q9VMQ4	Q9VMQ4_DROME	Condensin-2 complex subunit	Cap-D3 BcDNA:RE74832 CAP-D2 CAP-D3 cap-D3 CapD3 CG14019 CG6922 dCAP-D3 dCap-D3 Dmel\CG31989 CG31989 Dmel_CG31989	1267	7
M9PDZ5	M9PDZ5_DROME	Checkpoint suppressor 1-like, isoform C	CHES-1-like anon-EST:Posey7 Ches-1-like Ches1 ches1 Dmches-1 Dmel\CG12690 FoxN CG12690 Dmel_CG12690	1267	5
Q9VGL0	Q9VGL0_DROME	LD43047p	Dmel\CG14712 CG14712 Dmel_CG14712	1266	36
Q9W4Q4	Q9W4Q4_DROME	BcDNA.GH07910 (Tousled-like kinase, isoform F) (Tousled-like kinase, isoform H) (EC 2.7.11.-) (Tousled-like kinase, isoform J)	Tlk anon-WO03040301.114 anon-WO03040301.116 BcDNA.GH07910 BcDNA:GH07910 BEST:GH17330 CG12462 CG2829 CG32781 CG32782 CG33219 Dmel\CG34412 dtlk EP(X)1408 EP(X)1413 EP1408 EP1413 GH17330 l(1)G0054 TLK tlk CG34412 Dmel_CG34412	1266	18
P13496	DCTN1_DROME	Dynactin subunit 1 (150 kDa dynein-associated polypeptide) (DAP-150) (DP-150) (Dynactin 1 subunit p150) (Protein glued)	DCTN1-p150 Gl CG9206	1265	66
Q9VB25	KL98A_DROME	Kinesin-like protein Klp98A	Klp98A CG5658	1265	10
A0A0B4KGH5	A0A0B4KGH5_DROME	Negative elongation factor A, isoform B	Nelf-A BcDNA:SD07139 Dmel\CG5874 NELF NELF-A CG5874 Dmel_CG5874	1264	17
Q8IND5	Q8IND5_DROME	Aldehyde oxidase 2 (EC 1.2.3.1)	AOX2 DmAO2 Dmel\CG18519 CG18519 Dmel_CG18519	1264	11
E1JJK6	E1JJK6_DROME	Retinal degeneration B, isoform H	rdgB Dmel\CG11111 DrdgB DrdgBalpha hypoF ota1 rdbB(ota1) RdgB RDGBalpha RdgBalpha rdgBalpha x36 CG11111 Dmel_CG11111	1263	6
Q32KD2	SETB1_DROME	Histone-lysine N-methyltransferase eggless (EC 2.1.1.355) (SETDB1 homolog)	egg CG12196	1262	35
Q8IMC6	ASATR_DROME	Tau-tubulin kinase homolog Asator (EC 2.7.11.1)	Asator CG11533	1262	2
A0A126GUM8	A0A126GUM8_DROME	Lingerer, isoform L	lig Dmel\CG8715 CG8715 Dmel_CG8715	1261	34
Q9V468	Y9776_DROME	Zinc finger matrin-type protein CG9776	CG9776	1260	24
A8DZ06	A8DZ06_DROME	Uncharacterized protein, isoform J (Uncharacterized protein, isoform K) (Uncharacterized protein, isoform L) (Uncharacterized protein, isoform M) (Uncharacterized protein, isoform N) (Uncharacterized protein, isoform O)	stol BG:DS07108.2 Dmel\CG4587 DS07108.2 mdcds_3066 CG4587 Dmel_CG4587	1260	17
A4UZ54	A4UZ54_DROME	Phospholipase (EC 3.1.4.4)	Pld Dmel\CG12110 dPLD dPld PC-Pld PLD pld pld1 CG12110 Dmel_CG12110	1260	3
Q9VVY7	Q9VVY7_DROME	FI20154p1 (Uncharacterized protein, isoform B)	CG9600 CG14090 CG14091 CG14092 CG32206-RB Dmel\CG32206 CG32206 Dmel_CG32206	1260	3
Q9W061	Q9W061_DROME	Mutator 2, isoform B	mu2 cDNA D Dmel\CG1960 MDC1 Mdc1 mu-2 MU2 Mu2 mutator[2] CG1960 Dmel_CG1960	1259	11
Q7KT76	Q7KT76_DROME	Anoctamin	Dmel\CG15270 BG:DS04929.1 CG15270 Dmel_CG15270	1259	5
M9NDT5	M9NDT5_DROME	ZAP3, isoform F	ZAP3 CG12646 CG12647 CG2971 Dmel\CG32685 CG32685 Dmel_CG32685	1258	15
Q9VK28	Q9VK28_DROME	LD10349p (Uncharacterized protein, isoform A) (Uncharacterized protein, isoform B)	CT35580 Dmel\CG16974 CG16974 Dmel_CG16974	1257	9
Q24020	FLII_DROME	Protein flightless-1 (Flightless-I)	fliI CG1484	1256	13
M9PDR2	M9PDR2_DROME	Homeodomain interacting protein kinase, isoform C (EC 2.7.10.-) (EC 2.7.11.-)	Hipk DHIPK2 dhipk2 Dmel\CG17090 HIPK hipK hipk HIPK2 CG17090 Dmel_CG17090	1256	10
Q9VGI6	Q9VGI6_DROME	FI06048p (LD22771p) (Uncharacterized protein, isoform A) (Uncharacterized protein, isoform B) (Uncharacterized protein, isoform C)	Dmel\CG6923 CG6923-RB CG6923 Dmel_CG6923	1256	1
A8JV09	A8JV09_DROME	Coronin	pod1 BcDNA:LD08951 BEST:LD37601 coronin Dmel\CG4532 dmPod Dpod1 dpod1 POD-1 pod-1 Pod1 CG4532 Dmel_CG4532	1255	49
Q9VCW7	Q9VCW7_DROME	Wide awake, isoform B (Wide awake, isoform F)	wake ban CG17622 CG17623 CG42686 CG6954 Dmel\CG45058 CG45058 Dmel_CG45058	1255	3
Q9VF51	Q9VF51_DROME	Aldehyde oxidase 3, isoform A (Aldehyde oxidase 3, isoform B) (EC 1.2.3.1) (FI04488p)	AOX3 CG6045-RA DmAO3 Dmel\CG6045 CG6045 Dmel_CG6045	1254	51
Q9VYT4	Q9VYT4_DROME	P-type Cu(+) transporter (EC 7.2.2.8)	ATP7 Atp7 atp7 Atp7A DmATP7 dmATP7 Dmel\CG1886 lincRNA.S9122 CG1886 Dmel_CG1886	1254	11
Q9VRC9	NPC1B_DROME	NPC intracellular cholesterol transporter 1 homolog 1b (Niemann-Pick type protein homolog 1b)	Npc1b CG12092	1254	5
Q9VPP2	Q9VPP2_DROME	Uncharacterized protein, isoform A (Uncharacterized protein, isoform B)	Dmel\CG4213 CG4213 Dmel_CG4213	1253	2
Q9VGK7	ELP1_DROME	Putative elongator complex protein 1 (ELP1)	Elp1 CG10535	1252	45
Q9V3V3	Q9V3V3_DROME	Pez, isoform A (Pez, isoform B) (Protein tyrosine phosphatase Pez)	Pez Dmel\CG9493 dPez PEZ PTPD1 CG9493 Dmel_CG9493	1252	13
A1ZAB1	A1ZAB1_DROME	Lambik	lbk Dmel\CG8434 Lbk CG8434 Dmel_CG8434	1252	6
B7YZY0	B7YZY0_DROME	Uncharacterized protein, isoform C (Uncharacterized protein, isoform E)	CG17465 38D.30 CG17466 Dmel\CG31678 CG31678 Dmel_CG31678	1252	3
Q9NG98	TOP3A_DROME	DNA topoisomerase 3-alpha (EC 5.6.2.1) (DNA topoisomerase III alpha)	Top3alpha CG10123	1250	48
Q9VF33	Q9VF33_DROME	Alpha-mannosidase (EC 3.2.1.-)	alpha-Man-IIb 1 alpha-M-II alpha-Man-II b alpha-Man-IIb-RA dGMIIb DM-GII.2 Dmel\CG4606 GM GTD#24 Man'ase ManIIb CG4606 Dmel_CG4606	1249	26
Q9VKY2	CAND1_DROME	Cullin-associated NEDD8-dissociated protein 1 (Cullin-associated and neddylation-dissociated protein 1)	Cand1 CG5366	1248	71
A0A0B4LFP7	A0A0B4LFP7_DROME	Thin, isoform D	tn Abba abba Dmel\CG15105 l(2)tn CG15105 Dmel_CG15105	1248	14
E1JIJ9	E1JIJ9_DROME	FI20162p1 (Suppressor of variegation 3-7, isoform B) (EC 1.1.1.8) (EC 1.1.1.94)	Su(var)3-7 Dmel\CG8599 DmSu(var)3-7 l(3)87El Su(var)(3)3 Su(var)(3)7 SU(VAR)3-7 Su(Var)3-7 Su(var)3-7-RB Su-var(3)7 Suv3-7 Suvar(3)7 Suvar37 CG8599 Dmel_CG8599	1248	1
Q9VX80	Q9VX80_DROME	Kinesin-like protein unc-104	anon-15Db CG5004-RA Dmel\CG5004 CG5004 Dmel_CG5004	1247	15
Q9VWP8	Q9VWP8_DROME	Uncharacterized protein, isoform A	CG32543 CG7095 Dmel\CG42450 CG42450 Dmel_CG42450	1244	7
B5RJR1	B5RJR1_DROME	Dachs, isoform D (LP16090p)	d 29C3-D1 29CD AAF52683 anon-EST:Liang-1.78 CG10595 CG13087 CG31610 clone 1.78 D d-RA Dachs Dh Dmel\CG42840 DmMyo20 Ds l(2)c00146 Myo29D Myo3A CG42840 Dmel_CG42840	1244	4
A0A0B4LGJ1	A0A0B4LGJ1_DROME	Ubiquitin specific protease 15/31, isoform B (Ubiquitin specific protease 15/31, isoform C)	Usp15-31 CG3872 CG9189 Dmel\CG30421 DUSP31 Q9W117 Usp15 Usp31 USP43 CG30421 Dmel_CG30421	1244	2
A0A0B4LHZ4	A0A0B4LHZ4_DROME	Mesh, isoform E	mesh anon-WO0140519.233 CG12074 CG15560 CT5150 Dmel\CG31004 DmMesh Mesh CG31004 Dmel_CG31004	1243	17
A1Z9L3	DHX8_DROME	ATP-dependent RNA helicase DHX8 (EC 3.6.4.13) (Peanuts)	pea Prp22 CG8241	1242	31
A8JNK1	A8JNK1_DROME	Ensconsin, isoform F	ens Dm-308 Dmel\CG14998 Ens ensc swoosh CG14998 Dmel_CG14998	1241	50
A1Z7J6	A1Z7J6_DROME	Secretory 31, isoform B	Sec31 Dmel\CG8266 dSec31p SEC31 sec31 SEC31A CG8266 Dmel_CG8266	1241	40
Q9VWE7	Q9VWE7_DROME	LD26789p (Ranbp21, isoform A) (Ranbp21, isoform B)	Ranbp21 Dmel\CG12234 dmExp5 Exp-5 Exp5 RanBP21 CG12234 Dmel_CG12234	1241	40
Q9W3L1	Q9W3L1_DROME	RE04053p (Upf2)	Upf2 Dmel\CG2253 smg-3 UPF2 upf2 CG2253 Dmel_CG2253	1241	29
X2JCY4	X2JCY4_DROME	Stoned B, isoform H	stnB CG40306 Dmel\CG12473 ORF2 stn stn-B STNB StnB CG12473 Dmel_CG12473	1241	18
A0A0B4LEY4	A0A0B4LEY4_DROME	PAN2-PAN3 deadenylation complex catalytic subunit PAN2 (EC 3.1.13.4) (PAB1P-dependent poly(A)-specific ribonuclease) (Poly(A)-nuclease deadenylation complex subunit 2) (PAN deadenylation complex subunit 2)	PAN2 A1Z7K9 Dmel\CG8232 Pan2 pan2 CG8232 Dmel_CG8232	1240	28
Q8T626	DLT_DROME	Protein disks lost (Codanin 1 homolog) (Protein vanaso)	dlt VA CG32315	1240	27
Q9W206	Q9W206_DROME	DUF4821 domain-containing protein	CG13520 Dmel\CG30268 CG30268 Dmel_CG30268	1240	1
E1JJF9	E1JJF9_DROME	Neuroglian, isoform D (Neuroglian, isoform F) (Neuroglian, isoform H)	Nrg ceb CT4318 Dmel\CG1634 fs(1)M72 ibx l(1)7Fa l(1)G0099 l(1)G0413 l(1)G0488 NFASC Ngl NRG nrg Nrg167 Nrg180 RA35 CG1634 Dmel_CG1634	1239	50
Q9VCD8	Q9VCD8_DROME	Structural maintenance of chromosomes protein	SMC1 AAF56231 Dmel\CG6057 DmSMC1 dSMC1 Smc1 smc1 CG6057 Dmel_CG6057	1238	38
Q6AWG9	Y5098_DROME	Uncharacterized protein CG5098	CG5098	1238	6
Q9VXH3	Q9VXH3_DROME	1-phosphatidylinositol 4,5-bisphosphate phosphodiesterase gamma (EC 3.1.4.11)	sl Dmel\CG4200 DPLCgamma p145 PLC PLC&ygr: PLC-gamma plc-gamma PLC-gamma D PLC-gammaD plc-gammad PLCgamma Plcgamma PLCgamma1 PLCgammaDmel Sl CG4200 Dmel_CG4200	1236	25
Q4U2Q5	Q4U2Q5_DROME	FI23547p1 (Mutagen-sensitive 201, isoform C) (Mutagen-sensitive 201, isoform D) (EC 3.1.22.4) (Nucleotide excision repair protein MUS201)	mus201 55A11T CG32956 Dmel\CG10890 DmXPG ESTS:55A11T mus(2)201 mus-201 mus201-RB rad202 XPG xpg XPG[DM] XPG[Dm] CG10890 Dmel_CG10890	1236	11
Q86BY9	RIG_DROME	Protein rigor mortis	rig CG30149	1235	61
E1JJM7	E1JJM7_DROME	LIM domain kinase 1, isoform E (EC 2.7.11.-) (LIM-kinase 1 isoform A) (LIM-kinase 1 isoform E)	LIMK1 ag agn D-Limk D-LIMK1 DLIMK Dlimk dLIMK DLIMK1 dLIMK1 Dmel\CG1848 l(1)11Af LIM-kinase 1 LIMK LimK Limk limk LIMK-1 LimK1 limK1 limk1 ts398 CG1848 Dmel_CG1848	1235	6
Q7KT06	Q7KT06_DROME	Ret oncogene, isoform A (Ret oncogene, isoform B) (EC 2.7.10.1) (Ret oncogene, isoform C)	Ret CG1061 D-ret Dmel\CG14396 DmHD-59 DmRet DRET DRet Dret dRET dRet dret HD-59 MEN2 RET ret Reto CG14396 Dmel_CG14396	1235	3
Q9W0B8	Q9W0B8_DROME	Coatomer subunit alpha	alphaCOP alpha-COP alpha-Cop alphaCop Dmel\CG7961 CG7961 Dmel_CG7961	1234	80
Q9W4Z1	Q9W4Z1_DROME	EG:BACH48C10.5 protein (LD04582p) (MIP32627p1) (Uncharacterized protein, isoform A) (Uncharacterized protein, isoform B) (Uncharacterized protein, isoform C) (Uncharacterized protein, isoform D) (Uncharacterized protein, isoform E)	Dmel\CG2841 EG:BACH48C10.5 ptr ptr-RA CG2841 Dmel_CG2841	1234	14
Q7KW14	CCDCX_DROME	Coiled-coil domain-containing protein CG32809	CG32809	1234	6
B7Z131	B7Z131_DROME	C3G guanyl-nucleotide exchange factor, isoform G (C3G guanyl-nucleotide exchange factor, isoform J)	C3G C(3)G c(3)G CG14436 CG3126 DC3-G DC3G Dmel\CG42328 CG42328 Dmel_CG42328	1234	2
Q6NNB2	Q6NNB2_DROME	LP07472p	SKI3 Dmel\CG8777 dSki3 ski3 CG8777 Dmel_CG8777	1233	38
Q9VTH2	Q9VTH2_DROME	FI22313p1 (Uncharacterized protein, isoform B) (Uncharacterized protein, isoform C) (Uncharacterized protein, isoform E) (Uncharacterized protein, isoform G) (Uncharacterized protein, isoform H)	CG18490 CG34240 CG42671-RC Dmel\CG42671 CG42671 Dmel_CG42671	1233	16
Q8MMD2	Q8MMD2_DROME	Epidermal growth factor receptor pathway substrate clone 15, isoform B	Eps-15 2 Aa2 anon-WO0118547.85 Dmel\CG16932 EH1 EPS-15 eps-15 EPS15 Eps15 eps15 i31 CG16932 Dmel_CG16932	1232	36
Q9XZ21	Q9XZ21_DROME	Something that sticks like glue, isoform A	snama BCDNA:LD21643 BcDNA:LD21643 Dmel\CG3231 FBgn0086129 l(2)rQ313 mnm SNAMA Snama CG3231 Dmel_CG3231	1231	26
Q7YZA2	Y7065_DROME	Uncharacterized protein CG7065	CG7065	1231	21
M9NDA1	M9NDA1_DROME	Myosin binding subunit, isoform L	Mbs 04 0573 06 0953 CG5600 CG5891 DMBS DMbs Dmel\CG32156 DMYPT l(3)03802 l(3)72Dd l(3)j3B4 l(3)j7A1 l(3)S005331b l(3)S057306 l(3)S057306b l(3)S095304 MBS mbs Mypt CG32156 Dmel_CG32156	1230	27
Q8MSW0	Q8MSW0_DROME	Isoleucyl-tRNA synthetase (EC 6.1.1.5)	IleRS Aats-ile Dmel\CG11471 IRS l(3)00827 CG11471 Dmel_CG11471	1229	76
Q9VRX2	VPS8_DROME	Vacuolar protein sorting-associated protein 8 homolog (Vacuolar protein sorting 8)	Vps8 CG10144	1229	19
Q9VW05	Q9VW05_DROME	Cuticular protein 76Bd, isoform B (Cuticular protein 76Bd, isoform D)	Cpr76Bd Dmel\CG9299 DmelCpr76Bd CG9299 Dmel_CG9299	1228	46
Q8MRA3	Q8MRA3_DROME	Hibris, isoform A (RE70806p)	hbs CT22841 Dmel\CG7449 Hbs icon CG7449 Dmel_CG7449	1228	9
A1Z9R4	ZN423_DROME	Zinc finger protein 423 homolog (O/E-associated zinc finger protein)	Oaz CG42702	1228	3
Q9W0M7	SF3B3_DROME	Splicing factor 3B subunit 3	Sf3b3 CG13900	1227	49
B7Z134	B7Z134_DROME	Phosphorylase b kinase regulatory subunit	Dmel\CG7766 CG7766 Dmel_CG7766	1227	34
Q9VKJ6	Q9VKJ6_DROME	FI03653p	Dmel\CG6230 BcDNA:GH06032 CG6230-RA dCOD1 CG6230 Dmel_CG6230	1225	47
B5RJS0	B5RJS0_DROME	IP20241p (Nostrin, isoform E) (Nostrin, isoform G)	Nost CG15364 CG33224 CG4040 CG4040-RA Dmel\CG42388 nost NOSTRIN CG42388 Dmel_CG42388	1225	8
Q9VXW2	Q9VXW2_DROME	RNA helicase (EC 3.6.4.13)	Prp5 cg6227 Dmel\CG6227 DmRH29 CG6227 Dmel_CG6227	1224	37
Q7KMM8	Q7KMM8_DROME	BcDNA.GH03482 (Kank, isoform A)	Kank BcDNA.GH03482 BcDNA:GH03482 BEST:GH19041 dKank Dmel\CG10249 kank CG10249 Dmel_CG10249	1224	9
Q9VY54	Q9VY54_DROME	LD24737p (Lethal (1) G0007, isoform A) (EC 3.6.4.13)	Prp16 CG1375 CG1405 cg1405 Dmel\CG32604 EP764 EP784 l(1)G0007 l(1)G0028 l(1)G0103 l(1)G0176 l(1)G0308 l(1)G0416 l(1)G0476 l(1)G0491 prp16 CG32604 Dmel_CG32604	1222	24
Q24325	TAF2_DROME	Transcription initiation factor TFIID subunit 2 (Transcription initiation factor TFIID 150 kDa subunit) (TAF(II)150) (TAFII-150) (TAFII150)	Taf2 TAF150 CG6711	1221	32
M9PEU6	M9PEU6_DROME	Uncharacterized protein, isoform F	CG5741 CG43113 Dmel\CG43783 CG43783 Dmel_CG43783	1221	8
A1ZB32	A1ZB32_DROME	Uncharacterized protein, isoform C	Dmel\CG5756 CG5756 Dmel_CG5756	1220	14
Q9VK33	SMBT_DROME	Polycomb protein Sfmbt (Scm-like with four MBT domain-containing protein 1) (dSfmbt)	Sfmbt CG16975	1220	8
A1Z8S6	A1Z8S6_DROME	Precocious dissociation of sisters 5, isoform A (Precocious dissociation of sisters 5, isoform B) (RE40483p)	pds5 anon-WO0118547.183 Dmel\CG17509 dPds5 l(2)k13312 PDS5 Pds5 pds5-RA CG17509 Dmel_CG17509	1218	46
Q5U0V7	Q5U0V7_DROME	Phosphoinositide 5-phosphatase (EC 3.1.3.36)	Synj Dmel\CG6562 IPP synaptojanin synj CG6562 Dmel_CG6562	1218	33
A0A0B4KH87	A0A0B4KH87_DROME	Uncharacterized protein, isoform B	Dmel\CG1647 CG1647 Dmel_CG1647	1218	3
Q7K0H4	Q7K0H4_DROME	SD07723p (Straightjacket, isoform B)	stj alpha[[2]]delta alpha[[2]]delta-3 dalpha[[2]]delta-3 Dmel\CG12295 l(2)k10814 CG12295 Dmel_CG12295	1218	2
Q9VK44	Q9VK44_DROME	LD24832p (Uncharacterized protein, isoform A) (Uncharacterized protein, isoform B)	Ube4B CG 9934 Dmel\CG9934 dUfd2 E4 B UBE4B Ube4b ufd2 UFD2b CG9934 Dmel_CG9934	1217	45
Q9VTX1	Q9VTX1_DROME	FI19811p1	anon-69Ag CG14123 CG14124 CG32104-RB Dmel\CG32104 CG32104 Dmel_CG32104	1215	29
Q8IP22	Q8IP22_DROME	Ca[2+] channel Muscle-specific alpha2/delta subunit, isoform A (Ca[2+] channel Muscle-specific alpha2/delta subunit, isoform B) (RE14947p)	Ca-Ma2d BG:DS07473.1 CG12455 d Dmel\CG42817 DS07473.1A Ma2 CG42817 Dmel_CG42817	1215	12
Q9VUQ5	AGO2_DROME	Protein argonaute-2	AGO2 CG7439	1214	61
Q8IN62	Q8IN62_DROME	Uncharacterized protein, isoform B	bs15h04.y1 anon-WO0140519.105 anon-WO0140519.33 bs36e10.y1 DM_7300579 Dmel\CG4836 SODH-1 Srd CG4836 Dmel_CG4836	1214	11
Q7YU81	CHN_DROME	Protein charlatan	chn CG11798	1214	8
A0A0B4JCV4	A0A0B4JCV4_DROME	Transforming acidic coiled-coil protein, isoform J	tacc acc D-TACC D-tacc d-tacc Dmel\CG9765 DTACC dTACC dtacc TACC TACCdm CG9765 Dmel_CG9765	1213	17
X2JAE9	X2JAE9_DROME	Uncharacterized protein, isoform C (EC 3.6.1.3)	CG10441 CG17338 Dmel\CG31793 CG31793 Dmel_CG31793	1213	11
Q9XZ29	Q9XZ29_DROME	EG:BACR25B3.9 protein (Kinesin-like protein at 3A, isoform A) (EC 3.6.1.3) (EC 5.6.1.3) (Kinesin-like protein at 3A, isoform B)	Klp3A 3A7Kin BcDNA:LD21815 Dmel\CG8590 DmKLP3A DmKlp3A EG:BACR25B3.9 fs(1)M4 KIF 4A KIF4 KIF4A Klp 3A KLP-3A KLP3A Klp3a klp3A klp3a mei-352 CG8590 Dmel_CG8590	1212	46
A0A0B4LH25	A0A0B4LH25_DROME	Uncharacterized protein, isoform D	cg4266 Dmel\CG4266 CG4266 Dmel_CG4266	1212	17
A8DYU1	A8DYU1_DROME	GRAM domain containing 1B, isoform D	GramD1B BcDNA:RE58243 CG15411 CG3304 Dmel\CG34394 CG34394 Dmel_CG34394	1212	4
Q9VSP0	Q9VSP0_DROME	IP13783p (Uncharacterized protein, isoform A) (Uncharacterized protein, isoform B)	Dmel\CG6511 CG6511 Dmel_CG6511	1211	16
M9PEQ4	M9PEQ4_DROME	Anion exchange protein	Ae2 ae2 anon-EST:Posey259 BcDNA:RE59468 DAE Dmel\CG8177 CG8177 Dmel_CG8177	1210	22
Q6U9V3	Q6U9V3_DROME	Loner ISO3 (Schizo, isoform C)	siz CG10577 CG12980 CG12981 Dmel\CG32434 Loner loner Schizo CG32434 Dmel_CG32434	1210	11
M9PI47	M9PI47_DROME	Sin3A-associated protein 130, isoform F	Sap130 BcDNA:LD21213 Dmel\CG11006 l(3)06924 SAP130 CG11006 Dmel_CG11006	1209	21
M9NGD9	M9NGD9_DROME	Neuromusculin, isoform H	nrm CG32458 CG41452 CG8779 CT16082 Dmel\CG43079 CG43079 Dmel_CG43079	1209	16
P18169	DEC11_DROME	Defective chorion-1 protein, FC125 isoform	dec-1 CG2175	1208	26
X2JEX4	X2JEX4_DROME	No long nerve cord, isoform F (EC 3.4.-.-)	nolo CG13236 CG2122 CG2131 CT6940 Dmel\CG31619 CG31619 Dmel_CG31619	1208	4
Q9V3I5	JIL1_DROME	Chromosomal serine/threonine-protein kinase JIL-1 (EC 2.7.11.1)	JIL-1 CG6297	1207	16
M9PEB5	M9PEB5_DROME	Uncharacterized protein, isoform B (EC 3.6.1.3)	AMT Dmel\CG10226 CG10226 Dmel_CG10226	1206	12
Q9W097	Q9W097_DROME	LD29485p (Outer segment 4, isoform A) (Outer segment 4, isoform B)	Oseg4 cytC40 Dmel\CG2069 IFT121 OSEG OSEG4 oseg4 WDR35 Wdr35 CG2069 Dmel_CG2069	1205	5
Q9W1Q5	Q9W1Q5_DROME	FI21439p1	Dmel\CG3520 CG3520-RA CG3520 Dmel_CG3520	1204	27
Q59E49	Q59E49_DROME	Histone deacetylase (EC 3.5.1.98)	HDAC4 DHDAC4 dHDAC4 Dmel\CG1770 dmHDA405 GC1770 HDAC hdac4 HDAC4a CG1770 Dmel_CG1770	1203	8
Q9W2L2	Q9W2L2_DROME	LD27118p (Magi, isoform A) (Magi, isoform B) (Magi, isoform C)	Magi CG15656 CG4117 D-MAGI Dmel\CG30388 Ima ima magi CG30388 Dmel_CG30388	1202	8
O16844	COS_DROME	Kinesin-like protein costa (Kinesin-like protein costal2)	cos cos2 costal-2 CG1708	1201	5
Q9VCW3	NU133_DROME	Nuclear pore complex protein Nup133 (133 kDa nucleoporin)	Nup133 CG6958	1200	49
Q9VXE9	Q9VXE9_DROME	Structural maintenance of chromosomes protein	SMC3 CAP Cap cap dCAP Dmel\CG9802 DmSMC3 dSMC3 Smc3 smc3 CG9802 Dmel_CG9802	1200	46
A1Z843	A1Z843_DROME	Uncharacterized protein	Dmel\CG1371 CG1371 Dmel_CG1371	1199	67
P17671	E75BC_DROME	Ecdysone-induced protein 75B, isoforms C/D (E75-A) (Nuclear receptor subfamily 1 group D member 3, isoforms C/D)	Eip75B NR1D3 CG8127	1199	3
E1JGM8	E1JGM8_DROME	Focal adhesion kinase, isoform F (EC 2.7.10.-)	Fak CT28129 DFAK DFak Dfak dFak DFak56 Dfak56 Dmel\CG10023 DmFAK FAK fak Fak56 fak56 Fak56D fak56D FAK65D pFAK ptk2 CG10023 Dmel_CG10023	1198	11
Q0E9E2	Q0E9E2_DROME	Pyruvate carboxylase (EC 6.4.1.1)	PCB BcDNA BcDNA:GH06348 Dmel\CG1516 dPC PC pcb Q0E9E2_DROME CG1516 Dmel_CG1516	1197	64
Q9VCH8	Q9VCH8_DROME	LD23303p (Twister, isoform A) (EC 3.6.4.13) (Twister, isoform B)	tst cg10210 Dmel\CG10210 dSki2 SKI2 Ski2 CG10210 Dmel_CG10210	1197	42
Q9W3E2	PIP82_DROME	Protein PIP82	PIP82 CG11219	1195	14
E6EK15	E6EK15_DROME	Calcium-transporting ATPase (EC 7.2.2.10)	PMCA BEST:CK BEST:CK01140 BEST:CK02288 BP1021 CG2165 CG34036 CK02288 Dmel\CG42314 CG42314 Dmel_CG42314	1194	38
Q9VQ94	Q9VQ94_DROME	LP05220p (Secretory 24CD, isoform A) (Secretory 24CD, isoform B)	Sec24CD BcDNA:LP05220 Dmel\CG10882 FBgn0031408 Gho gho Sec24 sec24 sfb3 Sten sten CG10882 Dmel_CG10882	1193	37
A0A0B4K7H1	A0A0B4K7H1_DROME	Lethal (2) 01289, isoform M	l(2)01289 CG30444 CG9435 Dmel\CG9432 CG9432 Dmel_CG9432	1193	34
Q8IH00	NOL6_DROME	Nucleolar protein 6 (Maternal transcript 89Ba)	Mat89Ba CG12785	1193	31
Q9VGH7	CLCN2_DROME	Chloride channel protein 2 (ClC-2) (DmClC-2) (Chloride channel-a)	ClC-a CG31116	1193	6
O46072	KZ_DROME	Probable ATP-dependent RNA helicase kurz (EC 3.6.4.13)	kz CG3228	1192	19
Q8IQ31	Q8IQ31_DROME	Uncharacterized protein	Dmel\CG1695 CG1695 Dmel_CG1695	1192	2
M9PCA7	M9PCA7_DROME	Sodium chloride cotransporter 69, isoform C (Sodium chloride cotransporter 69, isoform D) (Sodium chloride cotransporter 69, isoform F)	Ncc69 BEST:CK01027 CG43567 CK01027 Dmel\CG4357 mdcds_25302 NCC69 NKCC CG4357 Dmel_CG4357	1191	19
Q9VUY8	WASC5_DROME	WASH complex subunit homolog 5 (WASH complex subunit strumpellin homolog)	Strump CG12272	1191	13
Q9VUM0	MSH6_DROME	Probable DNA mismatch repair protein Msh6	Msh6 CG7003	1190	49
M9ND00	M9ND00_DROME	Dynamin associated protein 160, isoform D	Dap160 DAP-160 DAP160 dap160 Dmel\CG1099 intersectin noncoding_4110 p160 CG1099 Dmel_CG1099	1190	29
Q9VQ78	Q9VQ78_DROME	Tubulin-specific chaperone D	TBCD BcDNA:LD22320 Dmel\CG7261 tbcd CG7261 Dmel_CG7261	1189	39
Q9W378	Q9W378_DROME	FI01101p (Meiotic P26, isoform A) (Meiotic P26, isoform B) (Meiotic P26, isoform D)	mei-P26 AF145661 BcDNA:GH10646 Dmel\CG12218 MEI-P26 Mei-P26 mei-p26 meiP26 CG12218 Dmel_CG12218	1189	7
A1ZAE2	A1ZAE2_DROME	Uncharacterized protein	Dmel\CG8060 CG8060 Dmel_CG8060	1189	5
E1JI64	E1JI64_DROME	Sunday driver, isoform D	syd Dmel\CG8110 dsyd-1 JIP-3 jip3 Syd CG8110 Dmel_CG8110	1188	18
Q9W1J0	Q9W1J0_DROME	Transporter	GlyT dGlyT Dmel\CG5549 CG5549 Dmel_CG5549	1188	3
Q0KHR4	Q0KHR4_DROME	FI21203p1 (FI21627p1) (Meiotic 218, isoform B) (Meiotic 218, isoform C) (Meiotic 218, isoform D) (Meiotic 218, isoform E)	mei-218 CG33067 Dmel\CG8923 mei-218-RB mei-218-RD CG8923 Dmel_CG8923	1186	2
Q9W3D1	Q9W3D1_DROME	Chromatin assembly factor 1, p180 subunit (Chromatin assembly factor-1 p180 subunit)	Caf1-180 CAF-1 p180 Caf-180 Caf1 CAF1-180 caf1-180 CAF1-p180 CAF1p180 dCAF-1-180 dCAF-1-p180 Dmel\CG12109 NURF P180 p180 CG12109 Dmel_CG12109	1183	43
Q9VUC6	FRL_DROME	Formin-like protein (Formin related in leukocytes)	Frl CG32138	1183	12
Q9VQR8	Q9VQR8_DROME	Leucyl-tRNA synthetase (EC 6.1.1.4)	LeuRS anon-EST:Posey266 CG3229 Dmel\CG33123 l(2)SH0501 l(2)SH2 0501 CG33123 Dmel_CG33123	1182	70
Q9VH60	Q9VH60_DROME	F-box protein 11, isoform A (F-box protein 11, isoform B)	FBXO11 dFBX011 Dmel\CG9461 FBX011 Fbx011 Fbxo11 UBR6 CG9461 Dmel_CG9461	1182	3
Q9VBP3	TNKS_DROME	Poly [ADP-ribose] polymerase tankyrase (dTNKS) (EC 2.4.2.30) (Poly [ADP-ribose] polymerase) (Protein poly-ADP-ribosyltransferase tankyrase) (EC 2.4.2.-)	Tnks tankyrase CG4719	1181	3
Q9VYS3	RENT1_DROME	Regulator of nonsense transcripts 1 homolog (EC 3.6.4.-)	Upf1 CG1559	1180	66
Q7KK96	Q7KK96_DROME	Structural maintenance of chromosomes protein	SMC2 AAF58197 Dmel\CG10212 DmSMC2 dSMC2 smc-2 Smc2 CG10212 Dmel_CG10212	1179	64
M9PGW8	M9PGW8_DROME	Bifocal, isoform D	bif Bif bif CES Dmel\CG1822 CG1822 Dmel_CG1822	1177	44
Q9V414	Q9V414_DROME	LD36341p (SMG5 protein) (Smg5 nonsense mediated mRNA decay factor, isoform A) (Smg5 nonsense mediated mRNA decay factor, isoform B) (Smg5 nonsense mediated mRNA decay factor, isoform C)	Smg5 anon-34Ea BG:DS08220.2 Dmel\CG8954 dSMG5 SMG5 smg5 CG8954 Dmel_CG8954	1177	26
Q24592	JAK_DROME	Tyrosine-protein kinase hopscotch (EC 2.7.10.2)	hop HD-160 CG1594	1177	25
P08266	RPB2_DROME	DNA-directed RNA polymerase II subunit RPB2 (RNA polymerase II subunit 2) (RNA polymerase II subunit B2) (EC 2.7.7.6) (DNA-directed RNA polymerase II 140 kDa polypeptide)	RpII140 CG3180	1176	60
M9PDU3	M9PDU3_DROME	U-shaped, isoform D	ush dFOG Dmel\CG2762 FOG l(2)19 u-sh USH Ush ushaped ZFPM2 CG2762 Dmel_CG2762	1175	5
Q9VTE6	Q9VTE6_DROME	IP14658p	Dmel\CG7839 anon-EST:fe2H6 Noc1 CG7839 Dmel_CG7839	1174	35
Q9VYR4	Q9VYR4_DROME	Furrowed, isoform A (Furrowed, isoform C) (RE10878p)	fw CT3745 Dmel\CG1500 fw-like wr CG1500 Dmel_CG1500	1174	7
Q02280	KCNAE_DROME	Potassium voltage-gated channel protein eag (Ether-a-go-go protein)	eag CG10952	1174	2
Q9VW23	Q9VW23_DROME	Male sterile (3) 76Cc	ms(3)76Cc Dmel\CG9392 CG9392 Dmel_CG9392	1174	1
A0A0B4LGM0	A0A0B4LGM0_DROME	Prominin, isoform E	prom CG30164 CG30165 CG30166 CG4556 Dmel\CG42310 eyc Prom CG42310 Dmel_CG42310	1173	25
Q9VME5	Q9VME5_DROME	Slow as molasses, isoform B (Slow as molasses, isoform C)	slam Dmel\CG9506 Slam wdo CG9506 Dmel_CG9506	1173	8
M9NDY9	M9NDY9_DROME	Mind-meld, isoform G (EC 3.4.24.-)	mmd CG15603 CG15604 CG9163 CT26192 Dmel\CG42252 CG42252 Dmel_CG42252	1173	7
A8DY98	A8DY98_DROME	Uncharacterized protein, isoform D	anon-EST:Posey2 CG7699 CG7701 Dmel\CG30015 CG30015 Dmel_CG30015	1170	6
Q9VGA4	Q9VGA4_DROME	MBD-R2	MBD-R2 CG17393 Dm Tam3 dMBD-R2 Dmel\CG10042 MBD mbd-R2 MBDR2 Mbdr2 Mbrd2 NSL TAM3 CG10042 Dmel_CG10042	1169	15
Q86P36	Q86P36_DROME	Patched-related, isoform A (Patched-related, isoform B) (Patched-related, isoform C) (RE45036p)	Ptr Dmel\CG11212 Dmptr ptc-related-gene ptr Ptr_Dm CG11212 Dmel_CG11212	1169	12
Q9VSJ6	Q9VSJ6_DROME	Intraflagellar transport protein 122 homolog	Oseg1 DAF-10 Dmel\CG7161 IFT122 mecC OSEG OSEG1 oseg1 Oseg1-RA OSM-4 Wdr10 CG7161 Dmel_CG7161	1169	1
A0A0B4LEY5	A0A0B4LEY5_DROME	Protein kinase C (EC 2.7.11.13)	Pkn 3-2 CG2055 CG8 CT6637 CT6660 Dmel\CG2049 DPKN Dpkn dPKN l(2)06736 l(2)45Ca Pk45C Pk?3 PKC-related PKN pkn PRK2 v(2)rG232 CG2049 Dmel_CG2049	1167	12
Q9V9R3	Q9V9R3_DROME	Adenylate cyclase type 3 (EC 4.6.1.1)	Ac3 AC 3 AC3 ac3 DAC3 DAC39E Dmel\CG1506 CG1506 Dmel_CG1506	1167	6
Q8IP52	Q8IP52_DROME	RE16941p	Dmel\CG43333 BG:DS01523.2 CG15291 CG32972 CG43333 Dmel_CG43333	1166	28
M9NFD1	M9NFD1_DROME	Sodium/hydrogen exchanger	Nhe2 CG9255 Dmel\CG9256 DmNHE2 DNhe2 Dnhe2 dNhe2 NHE2 nhe2 CG9256 Dmel_CG9256	1166	3
Q8MSU4	SYMPK_DROME	Symplekin	Sym CG2097	1165	43
Q9VD60	Q9VD60_DROME	Ecdysone-induced protein 93F, isoform A (GH10557p)	Eip93F anon-WO02059370.58 Dmel\CG18389 E93 Eip93 Eip93f eip93F eip93f l(3)93 l(3)ry93 lincRNA.833 psg11 CG18389 Dmel_CG18389	1165	2
A0A0C4DHA1	A0A0C4DHA1_DROME	Moesin/ezrin/radixin homolog 1	Cdep BcDNA:AT26639 BcDNA:RH50880 CDEP cdep CG1283 CG2008 CG31536 CG34306 Dmel\CG44193 i23 CG44193 Dmel_CG44193	1163	24
P48423	GAP1_DROME	GTPase-activating protein (Ras GTPase-activating protein 1)	RasGAP1 Gap1 CG6721	1163	16
A0A0B4LEK8	A0A0B4LEK8_DROME	Secretory 24AB, isoform C	Sec24AB Dmel\CG1472 Hau SEC24 Sec24 sec24 CG1472 Dmel_CG1472	1162	33
Q86BP6	Q86BP6_DROME	Enhanced level of genomic instability 1, isoform C	elg1 Dmel\CG16838 Elg1 CG16838 Dmel_CG16838	1162	19
M9PF12	M9PF12_DROME	X11L, isoform E	X11L CG5678 Dmel\CG5675 Dmint Dmint1 dX11 dX11L dX11Lalpha MINT Mint X11 x11 X11-like X11Lalpha x11Lalpha CG5675 Dmel_CG5675	1162	2
A0A0B4KFZ2	A0A0B4KFZ2_DROME	Uncharacterized protein, isoform G	CG31123 Dmel\CG8176 FCHo FCHo2 CG8176 Dmel_CG8176	1161	20
Q9W4K1	Q9W4K1_DROME	AP-3 complex subunit beta	rb AP-3beta apl6 beta3 cg11427 Dmel\CG11427 Rb CG11427 Dmel_CG11427	1160	35
Q9NCP8	Q9NCP8_DROME	Ankyrin 2 (Ankyrin 2, isoform N) (FI18613p1)	Ank2 ank2 ank2-L Ank2-RN CG18025 CG18227 CG18768 CG32373 CG32375 CG32377 CG34121 CG34158 CG34416 CG7462 CG7493 DAnk2 Dank2 dank2 Dmel\CG42734 ESTS:149B10S SP2523 sp2523 CG42734 Dmel_CG42734	1159	36
Q9VVC9	Q9VVC9_DROME	LD38375p	Dmel\CG7728 CG7728 Dmel_CG7728	1159	28
Q9VQU7	Q9VQU7_DROME	Uncharacterized protein, isoform D (Uncharacterized protein, isoform E)	GH25970 BEST:GH25970 Dmel\CG10019 CG10019 Dmel_CG10019	1159	1
M9PC73	M9PC73_DROME	Liprin-alpha, isoform C	Liprin-alpha DLiprin DLiprin-alpha Dliprin-alpha Dmel\CG11199 LIP lip-alpha LIP.1 LIP1 Liprin liprin-alpha LPR lpr oos CG11199 Dmel_CG11199	1158	14
Q9VP22	CDK12_DROME	Cyclin-dependent kinase 12 (EC 2.7.11.22) (EC 2.7.11.23) (Cell division protein kinase 12) (dCdk12)	Cdk12 CG7597	1157	42
A1Z7A6	ASAP_DROME	ArfGAP with SH3 domain, ANK repeat and PH domain-containing protein	Asap Asap1 CG30372	1155	15
M9NDG7	M9NDG7_DROME	RNA helicase (EC 3.6.4.13)	armi APC16 ARMI Armi Dmel\CG11513 CG11513 Dmel_CG11513	1154	11
A0A0B4KG14	A0A0B4KG14_DROME	Auxilin, isoform C	aux anon-WO0118547.393 Aux Auxillin auxillin dAux Dmel\CG1107 DNAJC6 GAK CG1107 Dmel_CG1107	1153	14
Q9VBY8	UN13B_DROME	Protein unc-13 homolog 4B (Protein Staccato)	stac Unc-13-4B CG34349	1153	12
Q0E8J0	Q0E8J0_DROME	MEP-1, isoform A (MEP-1, isoform B) (MEP-1, isoform C) (MEP-1, isoform D) (MEP-1, isoform E) (MEP-1, isoform F) (MEP-1, isoform G)	MEP-1 anon-EST:Liang-1.37 anon-WO0118547.584 clone 1.37 Dmel\CG1244 dMEP-1 MEP1 Q0E8J0_DROME CG1244 Dmel_CG1244	1152	38
M9NFP9	M9NFP9_DROME	Formin homology 2 domain containing, isoform G	Fhos CG32025 CG32030 CG5775 CG5797 desert dFHOS Dmel\CG42610 jaz knit l(3)01629 CG42610 Dmel_CG42610	1152	2
Q7K0X3	Q7K0X3_DROME	Ctr9, isoform A (Ctr9, isoform B) (LD24034p)	Ctr9 cg2469 dCtr9 Dmel\CG2469 CG2469 Dmel_CG2469	1150	35
Q9VBX4	Q9VBX4_DROME	LD36051p	CG10057 CG31510-RA Dmel\CG31510 CG31510 Dmel_CG31510	1150	24
Q9W3X0	Q9W3X0_DROME	Uncharacterized protein, isoform A (Uncharacterized protein, isoform B) (Uncharacterized protein, isoform C) (Uncharacterized protein, isoform D)	Dmel\CG14441 CG14441 Dmel_CG14441	1149	2
A0A0B4K7Z1	A0A0B4K7Z1_DROME	Nahoda, isoform C	nahoda CT36793 Dmel\CG12781 CG12781 Dmel_CG12781	1148	24
M9MS26	M9MS26_DROME	Mitogen-activated protein kinase kinase kinase (EC 2.7.11.25)	slpr D-MLK Dmel\CG2272 dMLK dMLK2 JNKKK Jnkkk MLK Mlk MLK2 Mlk2 Slpr CG2272 Dmel_CG2272	1148	2
Q9VYT3	Q9VYT3_DROME	FI23714p1 (Nardilysin) (EC 3.4.24.-)	Nrd1 CG2025-RA Dmel\CG2025 dNRD1 dNrd1 CG2025 Dmel_CG2025	1147	66
Q9VV79	Q9VV79_DROME	BcDNA.LD24702 (Spindle defective 2) (EC 3.6.1.13) (EC 3.6.1.5)	spd-2 anon-73Ba BcDNA.LD24702 BcDNA:LD24702 CEP192 Cep192 CG17286-PA D-SPD2 D-Spd2 Dmel\CG17286 DSPD-2 DSpd-2 Dspd-2 DSpd2 Dspd2 dSpd2 SPD-2 Spd-2 SPD2 Spd2 spd2 CG17286 Dmel_CG17286	1146	20
Q24247	ITA1_DROME	Integrin alpha-PS1 (Position-specific antigen subunit alpha-1) (Protein multiple edematous wings) [Cleaved into: Integrin alpha-PS1 heavy chain; Integrin alpha-PS1 light chain]	mew CG1771	1146	15
A0A0B4JDA0	A0A0B4JDA0_DROME	Moira, isoform B	mor BAP155 CG4275 Dmel\CG18740 dmMOIRA E(E2F)3B l(3)89B1 Moi MOIRA Moira MOR Mor Swi3D CG18740 Dmel_CG18740	1145	22
Q9VFB7	TPC10_DROME	Trafficking protein particle complex subunit 10 (Shal Interactor of Di-Leucine Motif) (Trafficking protein particle complex subunit TMEM1) (Transport protein particle subunit TMEM1) (TRAPP subunit TMEM1)	SIDL CG6623	1145	10
Q27607	DPOG1_DROME	DNA polymerase subunit gamma-1, mitochondrial (EC 2.7.7.7) (3'-5' exodeoxyribonuclease) (EC 3.1.11.-) (Mitochondrial DNA polymerase catalytic subunit) (Protein tamas)	tam DNApol-gamma DNApol-gamma125 DNApolG1 l(2)34Dc l(2)br5 MtPolA pol gamma-alpha Polg CG8987	1145	9
Q9VZP5	Q9VZP5_DROME	Eukaryotic translation initiation factor 5B (Translation initiation factor IF-2)	eIF5B A1 anon-WO0118547.362 CG14970 cIF2 dIF2 Dmel\CG10840 Eif5b eIF5B-RB IF2 yIF2 CG10840 Dmel_CG10840	1144	50
Q9VXS2	Q9VXS2_DROME	Uncharacterized protein	Dmel\CG15599 CG15599 Dmel_CG15599	1144	4
M9MS86	M9MS86_DROME	Mucin related 2B, isoform B	Mur2B Dmel\CG14796 EG:56G7.1 CG14796 Dmel_CG14796	1144	2
A8DYJ7	A8DYJ7_DROME	Sidestep VIII, isoform E	side-VIII 12484 CG30143 CG33041 CT32777 Dmel\CG12484 CG12484 Dmel_CG12484	1142	6
Q9VFY9	Q9VFY9_DROME	2mit, isoform A (2mit, isoform C) (2mit, isoform D)	2mit CG10148 CG17319 CT28541 CT38314 Dmel\CG42573 CG42573 Dmel_CG42573	1141	4
Q9VN25	EIF3A_DROME	Eukaryotic translation initiation factor 3 subunit A (eIF3a) (Eukaryotic translation initiation factor 3 subunit 10)	eIF3a eIF3-S10 CG9805	1140	98
Q9XYZ5	DDB1_DROME	DNA damage-binding protein 1 (D-DDB1) (Damage-specific DNA-binding protein 1) (Protein piccolo)	pic DDB1 CG7769	1140	60
A0A023GPJ3	A0A023GPJ3_DROME	Uncharacterized protein, isoform J	Dmel\CG9650 CG9650 Dmel_CG9650	1140	7
Q9W1T6	Q9W1T6_DROME	LP15943p (Sidestep V, isoform A)	side-V 34371 CG13546 CG13547 CG13548 CG30188 CG34371-RA CT32921 CT32922 Dmel\CG34371 CG34371 Dmel_CG34371	1140	4
Q9VWI5	Q9VWI5_DROME	LD31543p (Uncharacterized protein, isoform A) (Uncharacterized protein, isoform B)	CG12211 cg12211 CG14198 Dmel\CG32533 mRpS14 CG32533 Dmel_CG32533	1139	4
A0A0B4KEG4	A0A0B4KEG4_DROME	Diacylglycerol kinase (DAG kinase) (EC 2.7.1.107)	Dgk CG12820 CG1535 CG18654 dDGK dgk DGKb Dmel\CG34361 CG34361 Dmel_CG34361	1139	2
P25167	RPC2_DROME	DNA-directed RNA polymerase III subunit RPC2 (RNA polymerase III subunit C2) (EC 2.7.7.6) (DNA-directed RNA polymerase III 128 kDa polypeptide) (C128)	RpIII128 RP128 CG8344	1137	11
Q9VI80	Q9VI80_DROME	Thawb	thw Dmel\CG14608 CG14608 Dmel_CG14608	1137	7
Q9VXF4	Q9VXF4_DROME	Uncharacterized protein, isoform A (Uncharacterized protein, isoform B)	Dmel\CG9902 CG9902 Dmel_CG9902	1137	5
Q9VD22	Q9VD22_DROME	LP02352p	Dmel\CG18596 CG18596 Dmel_CG18596	1136	20
D5AEP3	D5AEP3_DROME	MIP19735p (Tapas, isoform F)	tapas BcDNA:LD21403 CG8920-RC Dmel\CG8920 tap Tapas CG8920 Dmel_CG8920	1136	12
Q7KTG4	Q7KTG4_DROME	Organic anion transporting polypeptide 30B, isoform D	Oatp30B Dmel\CG3811 oatp 30B oatp30B CG3811 Dmel_CG3811	1136	4
Q9VR13	Q9VR13_DROME	Uncharacterized protein	Dmel\CG15635 CG15635 Dmel_CG15635	1136	2
M9PCU0	M9PCU0_DROME	FI21215p1 (Neither inactivation nor afterpotential C, isoform C) (Neither inactivation nor afterpotential C, isoform D) (EC 2.7.10.-) (EC 2.7.11.-)	ninaC 2.2 CG 5125 CG54125 CT16120 CT42491 Dm NinaC Dmel\CG5125 DRONINAC Myo1B NINA C Nina C NINAC NinaC ninac ninaC-RA CG5125 Dmel_CG5125	1135	51
Q9VGE4	Q9VGE4_DROME	FI04457p (GRIP and coiled-coil domain containing 185 kDa)	GCC185 CG3532-RB dGCC185 Dmel\CG3532 CG3532 Dmel_CG3532	1135	27
Q7KU01	Q7KU01_DROME	Phosphatase 1 nuclear targeting subunit, isoform D (Phosphatase 1 nuclear targeting subunit, isoform E)	PNUTS CG31657 CG4124 Dmel\CG33526 Pnuts PNUTS-RB PNUTSDm CG33526 Dmel_CG33526	1135	11
A0A0B4KGV3	A0A0B4KGV3_DROME	BK channel (Maxi K channel)	slo BcDNA:GH10751 Dmel\CG10693 Dslo dSlo dslo dSlo1 fSlo Slo Slo1 CG10693 Dmel_CG10693	1135	3
M9PB59	M9PB59_DROME	Anion exchange protein	Ndae1 153385_at anon-WO0257455.13 CG31906 CG4675 Dmel\CG42253 l(2)k10316 Ndae-1 NDAE1 ndae1 CG42253 Dmel_CG42253	1134	16
Q9W5E4	MBB1A_DROME	Myb-binding protein 1A	Mybbp1A l(1)Bi CG6189	1133	39
Q9VHC4	Q9VHC4_DROME	Uncharacterized protein, isoform A (Uncharacterized protein, isoform E)	FCHo2 CG31123 Dmel\CG8176 FCHo CG8176 Dmel_CG8176	1133	20
Q8MRS5	Q8MRS5_DROME	AT03104p (Krueppel target at 95D, isoform C) (Krueppel target at 95D, isoform F)	KrT95D Dmel\CG5405 CG5405 Dmel_CG5405	1133	3
Q9W475	Q9W475_DROME	LP17541p	Dmel\CG3108 CG3108 Dmel_CG3108	1132	17
Q8MRQ9	Q8MRQ9_DROME	GH03957p (Uncharacterized protein, isoform B)	CG30460-RB anon-WO0140519.237 CG15607 CG15608 Dmel\CG30460 CG30460 Dmel_CG30460	1132	1
M9MRG4	M9MRG4_DROME	Utx histone demethylase, isoform D	Utx anon-31BCa Dmel\CG5640 dUTX dUtx UTX utx CG5640 Dmel_CG5640	1130	16
Q9VYQ8	UBP7_DROME	Ubiquitin carboxyl-terminal hydrolase 7 (EC 3.4.19.12) (Ubiquitin thioesterase 7) (Ubiquitin-specific-processing protease 7) (Deubiquitinating enzyme 7)	Usp7 CG1490	1129	63
P20028	RPA2_DROME	DNA-directed RNA polymerase I subunit RPA2 (RNA polymerase I subunit 2) (EC 2.7.7.6) (RPA135)	RpI135 CG4033	1129	34
Q29QW0	Q29QW0_DROME	IP14311p (Uncharacterized protein, isoform B) (Uncharacterized protein, isoform C)	Dmel\CG12964 CG12964 Dmel_CG12964	1129	10
Q9VZ60	Q9VZ60_DROME	Uncharacterized protein, isoform A (Uncharacterized protein, isoform B)	Dmel\CG2186 CG2186 Dmel_CG2186	1128	31
Q9VM62	Q9VM62_DROME	LD34181p (Stromalin)	SA Dmel\CG3423 DmSA DSA DSA1 ESTS:92H2T SA-1 SCC3 Scc3 stromalin CG3423 Dmel_CG3423	1127	37
Q9VC89	Q9VC89_DROME	Uncharacterized protein, isoform D	Dmel\CG6454 CG6454 Dmel_CG6454	1127	18
P55162	HEM_DROME	Membrane-associated protein Hem (dHem-2)	Hem HEM2 CG5837	1126	45
Q9W4C3	Q9W4C3_DROME	Ubiquitinyl hydrolase 1 (EC 3.4.19.12)	Usp16-45 Dmel\CG4165 Q9W4C3 Usp16 USP45 Usp45 CG4165 Dmel_CG4165	1126	29
Q0KI25	Q0KI25_DROME	Uncharacterized protein, isoform B	Dmel\CG4467 CG13825 CG4467 Dmel_CG4467	1125	12
P48994	TRPL_DROME	Transient-receptor-potential-like protein	trpl CG18345	1124	5
A0A0B4KFB8	A0A0B4KFB8_DROME	Uncharacterized protein, isoform C (Uncharacterized protein, isoform K)	CG31367 CG15187 CG33097 Dmel\CG42724 CG42724 Dmel_CG42724	1123	43
Q9W196	Q9W196_DROME	HECT-type E3 ubiquitin transferase (EC 2.3.2.26)	Dmel\CG3356 CG3356 Dmel_CG3356	1122	32
Q9VCB8	Q9VCB8_DROME	Java no jive (SD25546p)	jnj AAF56254 Dmel\CG5524 Huc-95DE huc95E huc[95D-E] huc[95DE] huc[95E] SMC6 Smc6 smc6 CG5524 Dmel_CG5524	1122	14
Q9VIP4	Q9VIP4_DROME	LP17758p (Nebbish) (EC 3.6.1.3) (EC 5.6.1.3)	neb 38B.10 38B.12 Dm0332 Dmel\CG10718 DmKlp38B DmNeb KIF 14 KIF14 KLP 38B KLP-38B Klp38 KLP38B Klp38B klp38B l(2)03552 l(2)k00802 l(2)k07614 Mot Neb nebb sl(2)ry sl(2)ry3 tio CG10718 Dmel_CG10718	1121	10
Q9VB48	Q9VB48_DROME	DUF2428 domain-containing protein	SD09067p Dmel\CG3368 CG3368 Dmel_CG3368	1120	14
A0A0B4KH12	A0A0B4KH12_DROME	Bonus, isoform D	bon 0241 0249 0434 0487 06 08 12 150268_at 150269_at 20 anon-WO0118547.418 Bon Bonus CG15687 Dmel\CG5206 l(3)S043420 CG5206 Dmel_CG5206	1119	26
A0A023GPV6	A0A023GPV6_DROME	Phosphatidylinositol-3-phosphate phosphatase (EC 3.1.3.64)	Dmel\CG3632 CG3632 Dmel_CG3632	1119	10
Q9VFI9	PDE6_DROME	cGMP-specific 3',5'-cyclic phosphodiesterase (EC 3.1.4.35) (DmPDE5/6) (DmPDE6)	Pde6 CG8279	1118	4
Q9VMA3	CUP_DROME	Protein cup (Oskar ribonucleoprotein complex 147 kDa subunit)	cup fs(2)cup CG11181	1117	54
Q9VV52	Q9VV52_DROME	LD37257p (RING-associated factor 2, isoform A) (RING-associated factor 2, isoform B) (RING-associated factor 2, isoform C)	RAF2 CG4689 Dmel\CG4877 dRAF2 Raf2 CG4877 Dmel_CG4877	1117	28
M9MRK1	M9MRK1_DROME	Phosphodiesterase (EC 3.1.4.-)	Pde11 CG10231 CG15159 Dmel\CG34341 PDE11 pde11 CG34341 Dmel_CG34341	1117	6
Q9W3N0	Q9W3N0_DROME	FI21262p1 (Snazarus, isoform A) (Snazarus, isoform B)	snz Dmel\CG1514 DmSNX25 SNZ Snz snz-RA CG1514 Dmel_CG1514	1117	5
O44386	ITA3_DROME	Integrin alpha-PS3 (Position-specific antigen subunit alpha-3) (Protein scab) (Protein volado) [Cleaved into: Integrin alpha-PS3 heavy chain; Integrin alpha-PS3 light chain]	scb alphaPS3 Vol CG8095	1115	19
M9PI73	M9PI73_DROME	RING-type E3 ubiquitin transferase (EC 2.3.2.27)	mib1 2 D-mib D-mib1 Dmel\CG5841 Dmib dmib1 l(3)72CDa l(3)72Db Mib mib MIB1 Mib1 mind-bomb CG5841 Dmel_CG5841	1115	4
Q7YZA4	Q7YZA4_DROME	Dishevelled associated activator of morphogenesis, isoform A	DAAM anon-EST:Posey148 Daam daam DAAM1 dDAAM dDaam Dmel\CG14622 EG:114D9.2 CG14622 Dmel_CG14622	1114	15
Q9VEX0	SULF1_DROME	Extracellular sulfatase SULF-1 homolog (DmSulf-1) (EC 3.1.6.-)	Sulf1 CG6725	1114	5
Q9VW37	Q9VW37_DROME	LP12374p (Sterol regulatory element binding protein, isoform A) (Sterol regulatory element binding protein, isoform B) (Sterol regulatory element binding protein, isoform C) (Sterol regulatory element binding protein, isoform D)	SREBP Dmel\CG8522 dSREBP dSrebp dsrebp HLH106 HlH106 l(3)76BDw SREBF1 Srebp srebp CG8522 Dmel_CG8522	1113	9
Q9VGL7	Q9VGL7_DROME	Uncharacterized protein, isoform A	Dmel\CG6791 CG6791 Dmel_CG6791	1112	7
Q7PLP4	Q7PLP4_DROME	Uncharacterized protein, isoform B (Uncharacterized protein, isoform E)	Dmel\CG41099 BEST:GM10035 CG17416 CG17419 FBgn0039955 GM10035 CG41099 Dmel_CG41099	1111	37
A0A0B4KI71	A0A0B4KI71_DROME	Microtubule-associated protein 205, isoform C	Map205 205-kDa MAP 205K MAP 205kD MAP 205kDa MAP Dmel\CG1483 MAP205 map205 MAP4 CG1483 Dmel_CG1483	1109	62
Q9VAY4	Q9VAY4_DROME	Biorientation defective 1, isoform A (Biorientation defective 1, isoform C) (LD18173p)	BOD1 Bod1 CG5514-RA Dmel\CG5514 CG5514 Dmel_CG5514	1109	5
Q7JR52	Q7JR52_DROME	LD16921p (Tonalli, isoform D)	tna 02 0583 anon-WO0118547.590 Dmel\CG7958 l(3)L6731 l(3)rI075 l(3)S058302 CG7958 Dmel_CG7958	1109	4
Q24451	MAN2_DROME	Alpha-mannosidase 2 (EC 3.2.1.114) (Golgi alpha-mannosidase II) (AMan II) (Man II) (Golgi alpha-mannosidase IIa) (Mannosyl-oligosaccharide 1,3-1,6-alpha-mannosidase)	alpha-Man-IIa GmII CG18802	1108	17
Q8IMK1	Q8IMK1_DROME	WD repeat-containing protein 44	CG31035 anon-WO0118547.417 Dmel\CG34133 CG34133 CG7814 Dmel_CG34133	1108	15
M9PIG4	M9PIG4_DROME	Golgi complex-localized glycoprotein 1, isoform B	Glg1 120 kDa 120-kDa 120KD 120kDa CG7190 CG7193 CG7195 d120 d120kD d120kd DG13 dGLG1 Dmel\CG33214 GLG1 gp120 p120 p120-Golgi p120kD CG33214 Dmel_CG33214	1107	35
Q9VJX3	Q9VJX3_DROME	B4, isoform A (B4, isoform B) (B4, isoform C) (LD35137p) (LD48089p)	B4 BG:DS07660.4 CG9260 Dmel\CG9239 n(2)05337 Susi CG9239 Dmel_CG9239	1107	4
A8JNU6	A8JNU6_DROME	Oxoglutarate dehydrogenase (succinyl-transferring) (EC 1.2.4.2)	Ogdh 141810_at anon-WO0118547.329 Dmel\CG11661 DOGDH dOgdh E1 Nc73EF Nc73eF CG11661 Dmel_CG11661	1105	63
Q9VN44	Q9VN44_DROME	FI07923p (Karyopherin beta 3, isoform A) (Karyopherin beta 3, isoform B)	Karybeta3 Dmel\CG1059 Karbeta3 Kary-beta-3 Kary-beta3 karybeta3 Karybeta3-RA l(3)82CDd l(3)j3A4 l(3)j7E8 CG1059 Dmel_CG1059	1105	61
Q9VX31	INT2_DROME	Integrator complex subunit 2	IntS2 CG8211	1105	22
A8JUV7	A8JUV7_DROME	Brother of ihog, isoform G	boi Boi CG13756 CG7894 CT23737 CT33235 Dmel\CG32796 EG:BACH59J11.2 CG32796 Dmel_CG32796	1105	13
Q9VA38	WARTS_DROME	Serine/threonine-protein kinase Warts (EC 2.7.11.1)	wts CG12072	1105	5
Q9VXH9	WASC4_DROME	WASH complex subunit 4 (Strumpellin and WASH-interacting protein homolog) (WASH complex subunit SWIP homolog)	SWIP CG13957	1102	6
P30430	FUR1C_DROME	Furin-like protease 1, isoform 1-CRR (Furin-1) (EC 3.4.21.75) (Kex2-like endoprotease 1) (dKLIP-1)	Fur1 CG10772	1101	9
Q9VEF9	Q9VEF9_DROME	Uncharacterized protein, isoform E	CG7397 CG14318 Dmel\CG43102 CG43102 Dmel_CG43102	1101	2
Q8IRL9	Q8IRL9_DROME	DNA replication ATP-dependent helicase/nuclease (EC 3.1.-.-) (EC 3.6.4.12)	DNA2 CG2990-RB Dmel\CG2990 CG2990 Dmel_CG2990	1100	37
Q9VCC9	Q9VCC9_DROME	LD23779p (Tsc1)	Tsc1 Dmel\CG6147 dTSC dTSC-1 dTSC1 dTsc1 dtsc1 rocky TSC Tsc TSC1 tsc1 CG6147 Dmel_CG6147	1100	15
A0A0B4KG56	A0A0B4KG56_DROME	Pancreatic eIF-2alpha kinase, isoform C (EC 2.7.11.-) (EC 2.7.11.20)	PEK Dmel\CG2087 DmPEK DPERK DpERK dPERK dPerk Pek pek PERK Perk pERK perk CG2087 Dmel_CG2087	1099	3
Q9VMS5	Q9VMS5_DROME	Bub1 kinase, isoform A (Bub1 kinase, isoform B) (Bub1 kinase, isoform C) (LD22858p)	Bub1 BUB1 bub1 BUB1-like Dmel\CG14030 CG14030 Dmel_CG14030	1099	2
M9NCZ5	M9NCZ5_DROME	Diaphanous, isoform D	dia 38E.16 DIA Dia Dias Dmel\CG1768 l(2)k07135 ms(2)04138 CG1768 Dmel_CG1768	1098	29
Q5BI03	Q5BI03_DROME	LD02690p	Dmel\CG8155 CG8155 Dmel_CG8155	1098	4
P08953	TOLL_DROME	Protein toll (EC 3.2.2.6)	Tl CG5490	1097	16
X2JA69	X2JA69_DROME	Methyl methanesulfonate-sensitivity protein 22-like (Protein MMS22-like)	Dmel\CG14803 EG:63B12.9 CG14803 Dmel_CG14803	1097	10
A0A0B4LFH8	A0A0B4LFH8_DROME	ATP-citrate synthase (EC 2.3.3.8) (ATP-citrate (pro-S-)-lyase) (Citrate cleavage enzyme)	ATPCL ACL anon-WO0140519.179 BcDNA:LD21334 dATPCL DmATPCL Dmel\CG8322 l(2)01466 l(2)k09217 n(2)k09217 CG8322 Dmel_CG8322	1096	69
Q24478	CP190_DROME	Centrosome-associated zinc finger protein CP190 (Protein enhancer of mod(mdg4)4-1) (dMAP190)	Cp190 E(mod)4-1 CG6384	1096	53
A0A0B4LGD0	A0A0B4LGD0_DROME	Uncharacterized protein, isoform C (Uncharacterized protein, isoform D)	Dmel\CG43691 CG17049 CG17050 CG43691 Dmel_CG43691	1096	2
M9PDG3	M9PDG3_DROME	Shuttle craft, isoform C	stc 151662_s_at BcDNA.LD22726 BcDNA:LD22726 BG:DS04929.4 br33 Cf4 Dmel\CG3647 l(2)35Cb l(2)br33 l(2)SH1565 l(2)SH2 1565 l35Cb LD22726 CG3647 Dmel_CG3647	1095	24
Q0KHX7	Q0KHX7_DROME	FI18193p1 (Uncharacterized protein, isoform B) (Uncharacterized protein, isoform C) (Uncharacterized protein, isoform F)	EG:118B3.2 AAD55419 CG13366-RB Dmel\CG13366 CG13366 Dmel_CG13366	1094	22
Q9VLS1	KPBB_DROME	Probable phosphorylase b kinase regulatory subunit beta (Phosphorylase kinase subunit beta)	CG8475	1093	26
A1Z9H0	A1Z9H0_DROME	MIP25881p	Dmel\CG6280 CG6280-RA CG6280 Dmel_CG6280	1093	5
P54358	DPOD1_DROME	DNA polymerase delta catalytic subunit (EC 2.7.7.7) (3'-5' exodeoxyribonuclease) (EC 3.1.11.-)	DNApol-delta DNApolD1 PolD CG5949	1092	51
Q9VXU8	Q9VXU8_DROME	Gamma-tubulin complex component	Grip128 DGrip128 Dgrip128 Dgrips128 Dmel\CG9201 GCP5 grip Grip 128 grip128 CG9201 Dmel_CG9201	1092	15
A1Z9N6	A1Z9N6_DROME	Acid labile subunit (Convoluted, isoform A) (Convoluted, isoform B)	conv ALS Als capricious-like CT24963 dALS Dmel\CG8561 l(2)k06507b tartan CG8561 Dmel_CG8561	1092	3
Q7YU67	Q7YU67_DROME	RE68041p (Semaphorin 5c, isoform B)	Sema5c BEST:CK02567 BG01245 CK02567 CT17880 Dmel\CG5661 Dsema3a Sema 5c sema 5c Sema-3a Sema-5C Sema-5c sema-5c Sema3A sema5c CG5661 Dmel_CG5661	1091	4
Q9VGI5	Q9VGI5_DROME	Lk6 kinase, isoform B (EC 2.7.11.-)	Lk6 anon-WO0172774.84 CG6929 Dmel\CG17342 LK6 lk6 MESR8 MNK CG17342 Dmel_CG17342	1090	18
Q59DZ3	Q59DZ3_DROME	FI21209p1 (Kuzbanian, isoform C) (EC 3.4.24.-)	kuz 11410 34Da ADAM10 BG:DS07660.3 br38 CT22079 Dmel\CG7147 GS11410 KUZ Kuz kuz-RC l(2)03782 l(2)34Da l(2)br38 l(2)c00136 l(2)k01403 l34Da soy nut CG7147 Dmel_CG7147	1090	8
P91634	P91634_DROME	PI-3 kinase (Phosphatidylinositol 3-kinase 92E, isoform A) (Phosphatidylinositol 3-kinase 92E, isoform B) (Phosphatidylinositol 3-kinase 92E, isoform C) (EC 2.7.1.-) (EC 2.7.1.137) (EC 2.7.1.153) (EC 2.7.1.154) (Phosphoinositide 3-kinase, Dp110) (SD05105p) (Uncharacterized protein Pi3K92E)	Pi3K92E anon-92Ed Dmel\CG4141 Dmp110 DP110 Dp110 dP110 dp110 dp110alpha dP13K dPI3K dPI3K[92E] Dpp110 dpP110 p110 p120 PI(3)K PI-3 kinase PI-3-K PI3'K PI3K PI3k Pi3K Pi3k pi3k PI3K-92D PI3K-92E PI3K-Dp110 PI3K-dp110 PI3K-I Pi3K92D PI3K92E Pi3k92e pi3k92E pi3k92e Pi3K92E|p110 Pi3Kp110 PI[[3]]K PiK92E rea type-1 PI3K CG4141 Dmel_CG4141	1088	26
E2QCS7	E2QCS7_DROME	AB hydrolase-1 domain-containing protein	Dmel\CG17097 anon-SAGE:Wang-018 CG17097 Dmel_CG17097	1087	32
Q9VK04	Q9VK04_DROME	Phospholipid-transporting ATPase (EC 7.6.2.1)	Dmel\CG31729 CG16823 CG31729-RA CG6263 DmCG31729 P4-ATPase CG31729 Dmel_CG31729	1087	26
Q86BS5	Q86BS5_DROME	Huntingtin interacting protein 1, isoform B	Hip1 Dmel\CG10971 Hip1R CG10971 Dmel_CG10971	1087	21
Q9VJH2	Q9VJH2_DROME	Aspartyl-tRNA synthetase, mitochondrial, isoform A (EC 6.1.1.12) (Aspartyl-tRNA synthetase, mitochondrial, isoform B) (SD02215p)	AspRS-m CG17938 Dmel\CG31739 mdy CG31739 Dmel_CG31739	1082	63
Q9NJB5	ONEC_DROME	Homeobox protein onecut	onecut CG1922	1081	1
Q9VKV1	Q9VKV1_DROME	Alpha-mannosidase (EC 3.2.1.-)	LManII BcDNA.GH02419 BcDNA:GH02419 dLM dLM408 dLManII dLMII Dmel\CG6206 LM LM408 CG6206 Dmel_CG6206	1080	46
Q9VH80	Q9VH80_DROME	Uncharacterized protein	Tti1 Dmel\CG16908 dTti1 CG16908 Dmel_CG16908	1080	23
H8F4P0	H8F4P0_DROME	Mediator of RNA polymerase II transcription subunit 1 (Mediator complex subunit 1)	MED1 Dmel\CG7162 dTRAP220 FBgn0037109 Med1 MED1-RB SOP3 TRAP220 Trap220 CG7162 Dmel_CG7162	1080	2
Q9VV82	Q9VV82_DROME	Artemis, isoform A	Arts CG18219 CG18860 Dmel\CG32164 CG32164 Dmel_CG32164	1079	47
Q9V460	SPT5H_DROME	Transcription elongation factor SPT5 (DRB sensitivity-inducing factor large subunit) (DSIF large subunit) (dSpt5)	Spt5 CG7626	1078	39
Q8I077	Q8I077_DROME	BcDNA.LD22910 (LD32685p) (Ubiquitin specific protease 1, isoform C) (Ubiquitin specific protease 1, isoform D) (Ubiquitin specific protease 1, isoform E) (EC 3.4.22.-)	Usp1 BcDNA.LD22910 BcDNA:LD22910 Dmel\CG15817 LD22910 Q8I077 USP1 usp1 CG15817 Dmel_CG15817	1078	10
Q0KHZ4	Q0KHZ4_DROME	WD repeat-containing protein 44	Dmel\CG34133 anon-WO0118547.417 CG31035 CG7814 CG34133 Dmel_CG34133	1078	9
A0A0B4LGD3	A0A0B4LGD3_DROME	Kazachoc, isoform G	kcc BEST:CK01510 CG2768 CK01510 Dmel\CG5594 DmKCC E(sda)J KCC Kcc l(2)60A-C Line J mdcds_17605 CG5594 Dmel_CG5594	1077	22
M9PEV2	M9PEV2_DROME	HECT-type E3 ubiquitin transferase (EC 2.3.2.26)	Dmel\CG5087 NM_140022.1 CG5087 Dmel_CG5087	1077	12
A1ZB84	A1ZB84_DROME	GPI ethanolamine phosphate transferase 3	PIG-O anon-WO0140519.205 CG12263-RA Dmel\CG12263 DmPIG-O CG12263 Dmel_CG12263	1077	11
Q02308	HLES_DROME	Protein hairless	H CG5460	1077	11
Q8IQE6	Q8IQE6_DROME	Insulin receptor substrate 53 kDa, isoform A	IRSp53 anon-WO0118547.199 CG7624 Dmel\CG32082 CG32082 Dmel_CG32082	1076	11
Q7K0Q2	Q7K0Q2_DROME	Importin beta11 (LD41918p) (Ran binding protein 11)	Impbeta11 CG8212 Dmel\CG33139 imp-beta11 impbeta11 l(2)SH0971 l(2)SH2 0971 Ranbp11 CG33139 Dmel_CG33139	1075	26
A8JR46	A8JR46_DROME	Endoribonuclease (EC 2.7.11.1) (Serine/threonine-protein kinase)	Ire1 dire-1 dIRE1 Dmel\CG4583 ERN1 Ire Ire-1 ire-1 IRE-like IRE1 ire1 CG4583 Dmel_CG4583	1074	15
Q2PDM2	Q2PDM2_DROME	Rho GTPase activating protein at 102A, isoform C	RhoGAP102A BP1050 CG1748 CG34013 Dm_4:1183 Dmel\CG42316 mlncRNA102B1 rhoGAP102A CG42316 Dmel_CG42316	1074	3
Q9VB78	Q9VB78_DROME	Eater	eater C901-like CT19227 Dmel\CG6124 Eater CG6124 Dmel_CG6124	1074	2
Q9VKT1	Q9VKT1_DROME	GH11711p (Uncharacterized protein, isoform A) (Uncharacterized protein, isoform B)	CG17093 CG17101 Dmel\CG31872 CG31872 Dmel_CG31872	1073	19
Q9VZI2	ACK_DROME	Activated Cdc42 kinase Ack (EC 2.7.10.2) (EC 2.7.11.1)	Ack DACK p145 CG14992	1073	10
Q9W592	Q9W592_DROME	EG:BACN32G11.3 protein (Leucine-rich pentatricopeptide repeat containing 2)	Lrpprc2 Dmel\CG14786 DmLrpprc2 EG:BACN32G11.3 ppr CG14786 Dmel_CG14786	1072	47
Q95TU8	UNC5_DROME	Netrin receptor unc-5 (Unc5 netrin receptor)	unc-5 CG8166	1072	3
Q9VIG1	Q9VIG1_DROME	FI12406p (Lethal (2) 05287)	l(2)05287 CG12050-RB Dmel\CG12050 CG12050 Dmel_CG12050	1071	31
M9PB42	M9PB42_DROME	Blastoderm-specific gene 25D, isoform F	Bsg25D brg25D bsg25D bsq25D Dmel\CG14025 Nin nin Ninein CG14025 Dmel_CG14025	1071	16
Q9VBA3	Q9VBA3_DROME	AT30002p (Slamdance) (Uncharacterized protein, isoform A) (Uncharacterized protein, isoform E) (EC 3.4.11.-)	sda BcDNA:GH07466 CG5518 Dmel\CG46339 CG46339 Dmel_CG46339	1071	8
Q9VUJ2	Q9VUJ2_DROME	FI21605p1 (Reversion-inducing-cysteine-rich protein with kazal motifs, isoform A) (Reversion-inducing-cysteine-rich protein with kazal motifs, isoform B)	Reck Dmel\CG5392 RECK Reck-RA CG5392 Dmel_CG5392	1071	1
E1JIS1	E1JIS1_DROME	Uncharacterized protein, isoform D (EC 3.1.3.-)	sp3 Dmel\CG7956 CG7956 Dmel_CG7956	1070	6
Q6IWN7	Q6IWN7_DROME	NMDA receptor 2, isoform F (NMDA receptor subunit 2-3)	Nmdar2 79G8T anon-sts34 CG14793 CG14794 CT34603 Dmel\CG33513 DmelNmdar2 dnmdar-II dNR2 DrNR2 dsNR2 EG:80H7.7 ESTS:79G8T NMDA-R2 NMDAR NMDAR2 NR2 nr2 CG33513 Dmel_CG33513	1070	2
Q9VSC9	Q9VSC9_DROME	FI19480p1	Dmel\CG7565 CG7565-RA CT23145 CG7565 Dmel_CG7565	1069	4
Q7PLS8	INT3_DROME	Integrator complex subunit 3 (SOSS complex subunit A homolog)	IntS3 CG17665	1068	34
Q9VEV4	CL16A_DROME	Protein CLEC16A homolog (Endosomal maturation defective protein)	ema CG12753	1067	2
P46863	KL61_DROME	Kinesin-like protein Klp61F (Bipolar kinesin KRP-130)	Klp61F KLP2 CG9191	1066	56
Q7KRW8	PRP39_DROME	Pre-mRNA-processing factor 39 (PRP39 homolog)	CG1646	1066	33
M9PBH6	M9PBH6_DROME	Bric a brac 2, isoform B	bab2 BAB bab bab-II BAB2 Bab2 BTB-II BtbII CG13911 Dmel\CG9102 CG9102 Dmel_CG9102	1066	4
Q9TVM2	XPO1_DROME	Exportin-1 (Chromosome region maintenance 1 protein) (Protein embargoed)	emb Crm1 CG13387	1063	59
A8JRC7	A8JRC7_DROME	Lipophorin receptor 2, isoform G	LpR2 CG4823 CG4834 Dmel\CG31092 LDLR Lpr2 lpr2 Lpr2-E CG31092 Dmel_CG31092	1063	8
Q2PDY3	Q2PDY3_DROME	Uncharacterized protein, isoform F (Uncharacterized protein, isoform H)	Dmel\CG7255 CG7255 Dmel_CG7255	1063	4
Q59DZ0	Q59DZ0_DROME	Dachshund, isoform G	dac BG:DS02780.3 DAC Dac Dac2-3 Dach dach Dm-DAC Dmel\CG4952 l(2)36Ae l(2)rK364 spn CG4952 Dmel_CG4952	1063	1
Q9VIV2	SWM_DROME	Zinc finger protein swm (Protein second mitotic wave missing)	swm CG10084	1062	43
Q7YZ99	Q7YZ99_DROME	Serine-arginine repetitive matrix 2/3/4, isoform A (Serine-arginine repetitive matrix 2/3/4, isoform G)	Srrm234 anon-EST:fe1A7 BcDNA:GH04236 Dmel\CG7971 SRm300 CG7971 Dmel_CG7971	1062	19
P34739	TTF2_DROME	Transcription termination factor 2 (EC 3.6.4.-) (Protein lodestar) (RNA polymerase II termination factor) (Transcription release factor 2)	lds CG2684	1061	42
M9MSJ1	M9MSJ1_DROME	Brain tumor, isoform E	brat anon-37CDa BRAT Brat Cf Dmel\CG10719 E60 fs(2)ltoPM43 l(2)37Cf l(2)brat l(2)E60 lincRNA.S1565 CG10719 Dmel_CG10719	1061	22
Q9V853	SMUF1_DROME	E3 ubiquitin-protein ligase Smurf1 (EC 2.3.2.26) (HECT-type E3 ubiquitin transferase Smurf1) (Lethal with a checkpoint kinase protein) (SMAD ubiquitination regulatory factor 1 homolog) (DSmurf)	Smurf lack Smurf1 CG4943	1061	20
Q9W049	Q9W049_DROME	FI20188p1 (Uncharacterized protein, isoform D) (Uncharacterized protein, isoform E) (Uncharacterized protein, isoform F)	Dmel\CG15822 CG15822-RD CG15822 Dmel_CG15822	1060	1
Q7KJA9	Q7KJA9_DROME	Protein O-GlcNAc transferase (EC 2.4.1.255)	sxc BcDNA:GH04245 CG10392-RC Dmel\CG10392 DmOGT dO-GnT l(2)02637 l(2)NC130 OGT Ogt ogt P1201 SXC Sxc CG10392 Dmel_CG10392	1059	37
M9PFW8	M9PFW8_DROME	Apollo, isoform B (Apollo, isoform C)	Apl 5 anon-73Bb CG18218 CG18861 Dmel\CG32165 Imp4 CG32165 Dmel_CG32165	1059	15
Q9VNP5	BOYB_DROME	Putative ATP-dependent RNA helicase BoYb (EC 3.6.4.13) (Brother of Yb)	BoYb CG11133	1059	9
Q9VW51	ELL_DROME	RNA polymerase II elongation factor Ell (dELL)	Ell Su(Tpl) CG32217	1059	6
Q9W0H2	Q9W0H2_DROME	HECT and RLD domain containing E3 ubiquitin ligase 4, isoform A (HECT and RLD domain containing E3 ubiquitin ligase 4, isoform B)	Herc4 dherc4 Dmel\CG9153 FBgn0035207 NM_167868.1 Sherpa sherpa CG9153 Dmel_CG9153	1058	28
Q9V433	Q9V433_DROME	DNA helicase (EC 3.6.4.12)	RecQ5 anon-EST:Posey293 Dm RECQ5 Dmel\CG4879 DmRECQ5 dmRecQ5b DQ1 Dq1 dRecQ5 Q1 QE RECQ5 recq5 RecQ5-RB RECQE CG4879 Dmel_CG4879	1058	11
B7Z0E2	B7Z0E2_DROME	FI18812p1 (Upstream of N-ras, isoform B) (Upstream of N-ras, isoform D) (Upstream of N-ras, isoform E)	Unr BcDNA:LD13080 CR32028 Dmel\CG7015 dUNR dUnr dunr MRE30 UNR unr Unr-RB CG7015 Dmel_CG7015	1057	54
X2JIJ6	X2JIJ6_DROME	Glutamate receptor interacting protein, isoform B (Glutamate receptor interacting protein, isoform C)	Grip CG5980 DGrip Dgrip dGRIP dgrip Dmel\CG14447 GRIP grip CG14447 Dmel_CG14447	1057	2
Q9W3H0	Q9W3H0_DROME	Uncharacterized protein, isoform A (Uncharacterized protein, isoform B)	SPH198 Dmel\CG1632 CG1632 Dmel_CG1632	1056	4
Q9Y134	Q9Y134_DROME	L.2.35Df (Mtr4 helicase) (EC 3.6.4.13)	Mtr4 BcDNA:GH07290 BG:DS09217.2 br44 cg4152 Dmel\CG4152 dMtr4 L(2)35Df l(2)35Df l(2)br44 l(2)k14422 l(2)k14423 l.2.35Df lethal(2)35Df CG4152 Dmel_CG4152	1055	42
A0A0B4KF06	A0A0B4KF06_DROME	Valine--tRNA ligase (EC 6.1.1.9) (Valyl-tRNA synthetase)	ValRS aaRS(Val) Aats-val aats-val BEST:LD45671 Dmel\CG4062 dVARS l(2)03531 l(2)rI255 ld45671 VRS CG4062 Dmel_CG4062	1055	25
P28166	ZFH1_DROME	Zinc finger protein 1 (Zinc finger homeodomain protein 1)	zfh1 zfh-1 CG1322	1054	1
Q9VS50	ECO_DROME	N-acetyltransferase eco (EC 2.3.1.-) (Establishment of cohesion 1 homolog) (ECO1 homolog)	eco CG8598	1052	8
Q09147	FGFR2_DROME	Fibroblast growth factor receptor homolog 2 (EC 2.7.10.1) (Protein breathless) (Tyrosine kinase 2) (dTk2) (Tyrosine kinase receptor HD-311) (dFGF-R1)	btl FR2 HD-311 Tk2 CG32134	1052	1
Q9VSE2	Q9VSE2_DROME	Mutagen-sensitive 301 (RE48845p)	mus301 anon-WO0118547.354 cg7972 Dmel\CG7972 mus(3)301 Mus301 spn-C SpnC spnC CG7972 Dmel_CG7972	1051	4
Q7JR82	Q7JR82_DROME	RE36115p	Dmel\CG15701 CG15701 Dmel_CG15701	1051	1
Q9Y150	Q9Y150_DROME	BcDNA.GH03693 (Ephexin) (Ephexin, isoform A) (Ephexin, isoform B) (Ephexin, isoform C)	Exn BcDNA.GH03693 BcDNA:GH03693 CG14060 CG3799 Dmel\CG42665 exn CG3799-RA CG42665 Dmel_CG42665	1051	1
M9PCL9	M9PCL9_DROME	CCR4-NOT transcription complex subunit 4, isoform L	Cnot4 CG5244 CG5251 cg5251 Cont4 Dmel\CG31716 dNOT4 NOT4 Not4 not4 Q8IPB9_DROME CG31716 Dmel_CG31716	1050	25
Q9VSD6	Q9VSD6_DROME	D-Importin 7/RanBP7 (FI03666p) (Moleskin)	msk 61 8 CIP-61 DIM-7 Dim-7 dim-7 Dim7 dim7 Dmel\CG7935 DmRanBP7 Imp7 Msk msk-RA S(ls)2 CG7935 Dmel_CG7935	1049	58
Q9VJ14	Q9VJ14_DROME	RING-type E3 ubiquitin transferase (EC 2.3.2.27)	mib2 2 Be D-mibl Dmel\CG17492 i115 l(2)37Be Mib-2 mib1 suelto CG17492 Dmel_CG17492	1049	25
Q9VP79	Q9VP79_DROME	FI21431p1 (Knockout, isoform A) (Knockout, isoform B)	ko Dmel\CG10573 ko-RA CG10573 Dmel_CG10573	1049	2
Q9V3L1	NDST_DROME	Bifunctional heparan sulfate N-deacetylase/N-sulfotransferase (EC 2.8.2.8) (Glucosaminyl N-deacetylase/N-sulfotransferase) (Sulfateless) [Includes: Heparan sulfate N-deacetylase (EC 3.-.-.-); Heparan sulfate N-sulfotransferase (EC 2.8.2.-)]	sfl CG8339	1048	7
A0A1Z1CN92	A0A1Z1CN92_DROME	Adenomatous polyposis coli 2, isoform B	Apc2 APC APC2 apc2 D-APC2 d-APC2 dAPC2 dApc2 dapc2 Dm APC2 Dmel\CG6193 E-APC e-apc E-APC dAPC2 CG6193 Dmel_CG6193	1047	18
Q9W5G1	Q9W5G1_DROME	Ellipsoid body open, isoform A (FI17502p1)	ebo Dmel\CG3923 EBO EG:165H7.3 Exp1 Exp6 Exp6-RA CG3923 Dmel_CG3923	1047	18
Q8IMC2	Q8IMC2_DROME	Receptor protein-tyrosine kinase (EC 2.7.10.1)	Eph CT3831 DEK Dek dek Dek7 Deph Dmel\CG1511 Ek7 eph lincRNA.923 RPTK Dek7 CG1511 Dmel_CG1511	1047	17
O17468	HIRA_DROME	Protein HIRA homolog (Protein sesame) (dHIRA)	Hira Dhh ssm CG12153	1047	14
E1JHE1	E1JHE1_DROME	Kinesin-like protein at 31E, isoform E (EC 3.6.1.3)	Klp31E B DmCG5300 Dmel\CG5300 DmKlp31D DmKlp31E KIF 21A KIF21A KLP31E CG5300 Dmel_CG5300	1047	12
Q9VI49	Q9VI49_DROME	Uncharacterized protein	BcDNA:GH19145 BG:DS00464.1 Dmel\CG1979 CG1979 Dmel_CG1979	1047	7
Q9VZH2	MAS_DROME	Protein masquerade	mas c-SPH79 SPH79 CG15002	1047	2
A0A0B4LHR3	A0A0B4LHR3_DROME	XNP, isoform C (XNP, isoform D) (EC 3.6.1.3)	XNP ATR-X atr-x atrx DATR-X DATRX dATRX datrx Dmel\CG4548 dXNP EP(3)0635 EP635 Xnp xnp CG4548 Dmel_CG4548	1046	31
A0A0B4LIF6	A0A0B4LIF6_DROME	Uncharacterized protein, isoform D	Dmel\CG16791 anon-WO0172774.78 R5_3R:17143989..17145881 CG16791 Dmel_CG16791	1046	7
Q6NP69	Q6NP69_DROME	GST-containing FLYWCH zinc-finger protein (GST-containing FLYWCH zinc-finger protein, isoform B) (GST-containing FLYWCH zinc-finger protein, isoform E) (EC 2.5.1.18) (LD30165p)	gfzf CG10065 cg10065 CG31329 CG31492 dGFZF Dmel\CG33546 GFZF l(3)84Cc Su(Kpn) CG33546 Dmel_CG33546	1045	26
Q9W5D3	Q9W5D3_DROME	HEAT repeat-containing protein 6	Dmel\CG16989 EG:34F3.4 CG16989 Dmel_CG16989	1045	22
Q6NN85	SSH_DROME	Protein phosphatase Slingshot (EC 3.1.3.16) (EC 3.1.3.48)	ssh CG6238	1045	9
Q9VRP9	BRE1_DROME	E3 ubiquitin-protein ligase Bre1 (EC 2.3.2.27) (RING-type E3 ubiquitin transferase Bre1) (dBre1)	Bre1 CG10542	1044	46
A0A0B4LGB0	A0A0B4LGB0_DROME	Gp150, isoform E	Gp150 anon-EST:fe2A1 CT18251 Dmel\CG5820 GP150 gp150 l(2)52A p150 CG5820 Dmel_CG5820	1044	32
Q4AB30	Q4AB30_DROME	Wiskott-Aldrich syndrome protein family member (WASP family protein member)	gukh anon-WO0118547.205 CG14287 CG14288 CG5456 CG6003 Dmel\CG31043 GUKH GUKh GukH Gukh CG31043 Dmel_CG31043	1044	7
A0A126GUM1	A0A126GUM1_DROME	Pipsqueak, isoform N	psq BTB-V BtbV Dmel\CG2368 eyeful Lola pip Pipsqueak Piq psk PSQ Psq psq-1 rum zep CG2368 Dmel_CG2368	1043	11
Q24459	PCL_DROME	Polycomb protein Pcl (Polycomblike protein)	Pcl CG5109	1043	1
Q9VC20	Q9VC20_DROME	Uncharacterized protein, isoform E (Uncharacterized protein, isoform F)	Dmel\CG3744 CG3744 Dmel_CG3744	1042	10
Q9VZA9	Q9VZA9_DROME	Neurotrophin 1, isoform F (Neurotrophin 1, isoform G) (Neurotrophin 1, isoform H)	NT1 CG18318 CG32242 CG32244 CT30097 Dmel\CG42576 DNT1 dNT1 Spz-2 SPZ2 Spz2 spz2 CG42576 Dmel_CG42576	1042	5
A0A0B4LIE3	A0A0B4LIE3_DROME	Glial cell line-derived neurotrophic family receptor-like, isoform M	Gfrl BcDNA:GH26447 CG17203 CG17204 CG17205 CG17208 CG33518 CG34118 CG34119 CG42401 CG42625 CG42801 CG4342 dGFRLA dGFRLAb Dmel\CG43224 DmGfrl mun CG43224 Dmel_CG43224	1042	2
A1ZAE9	A1ZAE9_DROME	Trehalase (EC 3.2.1.28) (Alpha-trehalose glucohydrolase)	Dmel\CG6262 CG6262 Dmel_CG6262	1042	2
E2QCY9	E2QCY9_DROME	Synapsin, isoform D	Syn Dmel\CG3985 Dsyn-1 SYN syn SYN1 SYN2 CG3985 Dmel_CG3985	1041	25
A1Z7M3	A1Z7M3_DROME	Notopleural, isoform A (Notopleural, isoform B) (EC 3.4.21.-)	Np CG11824 CG8181 cSP59 Dmel\CG34350 np SP59 CG34350 Dmel_CG34350	1041	8
Q9VQK0	U518_DROME	FHIP family protein CG3558	CG3558	1041	4
Q9VHL6	Q9VHL6_DROME	FI03639p (PFTAIRE-interacting factor 1B, isoform A) (PFTAIRE-interacting factor 1B, isoform B) (PFTAIRE-interacting factor 1B, isoform C) (PFTAIRE-interacting factor 1B, isoform D) (PFTAIRE-interacting factor 1B, isoform E)	Pif1B BcDNA:GH12504 CG32940 CG9808 Dmel\CG33720 PIF-1B Pif1 Pif1B-RA CG33720 Dmel_CG33720	1041	1
Q8T062	NEP4_DROME	Neprilysin-4 (EC 3.4.24.11)	Nep4 CG4058	1040	2
P50535	MSL1_DROME	Protein male-specific lethal-1	msl-1 CG10385	1039	9
M9PHK2	M9PHK2_DROME	Tao, isoform I (EC 2.7.11.-) (EC 2.7.11.25)	Tao AAF48973 Dmel\CG14217 dTao-1 MARKK tao Tao-1 tao-1 TAO1 Tao1 tao1 CG14217 Dmel_CG14217	1038	22
Q9V8P9	TOPRS_DROME	E3 ubiquitin-protein ligase Topors (EC 2.3.2.27) (RING-type E3 ubiquitin transferase Topors) (SUMO1-protein E3 ligase Topors) (Topoisomerase I-binding RING finger protein) (Topoisomerase I-binding arginine/serine-rich protein) (dTopors)	Topors CG15104	1038	3
Q24025	SOG_DROME	Dorsal-ventral patterning protein Sog (Short gastrulation protein)	sog CG9224	1038	2
Q9VYR9	Q9VYR9_DROME	LD34222p	Dmel\CG10362 CG10362 Dmel_CG10362	1037	1
P91682	SMO_DROME	Protein smoothened (SMOH) (Smooth) (dSMO)	smo CG11561	1036	5
Q9VFK5	Q9VFK5_DROME	Aftiphilin, isoform B (Aftiphilin, isoform C) (Aftiphilin, isoform D) (RE49017p)	Afti dAfti Dmel\CG8538 CG8538 Dmel_CG8538	1035	3
Q9V9E3	PREP_DROME	Presequence protease, mitochondrial (EC 3.4.24.-)	CG3107	1034	45
P54362	AP3D_DROME	AP-3 complex subunit delta (Delta adaptin subunit of AP-3) (Delta-adaptin) (Garnet protein)	g CG10986	1034	22
A0A0B4JD00	A0A0B4JD00_DROME	Phosphatidate phosphatase (EC 3.1.3.4)	Lpin anon-WO0118547.133 dLipin DLpin Dmel\CG8709 DmLpin EP2431 LIPIN CG8709 Dmel_CG8709	1034	17
Q7KTU2	Q7KTU2_DROME	Calcium-transporting ATPase (EC 7.2.2.10)	SPoCk anon-WO0118547.249 CG14449 CG7651 Dmel\CG32451 SPoCK CG32451 Dmel_CG32451	1034	10
Q8IQW0	Q8IQW0_DROME	Pico, isoform B (Pico, isoform D)	pico BcDNA:LP01106 Dmel\CG11940 Grb10 jog Pico CG11940 Dmel_CG11940	1034	3
Q9VV61	Q9VV61_DROME	Tr-type G domain-containing protein	CG10162 CG4638 Dmel\CG33158 CG33158 Dmel_CG33158	1033	32
Q8IPH6	Q8IPH6_DROME	FI20293p1 (Myosin 28B1, isoform D)	Myo28B1 28B Dmel\CG6976 DmVIIB myo 28B1 Myo18 Myo28B myo28B Myo28B1-RD VIIb 28B CG6976 Dmel_CG6976	1033	3
Q9W0T7	Q9W0T7_DROME	Dis3 like 3'-5' exoribonuclease 2, isoform A (EC 3.1.13.-) (LD37985p)	Dis3l2 Dis3L2 dmDis3l2 dmdis3l2 Dmel\CG16940 CG16940 Dmel_CG16940	1032	40
Q9W374	Q9W374_DROME	Dihydropyrimidine dehydrogenase [NADP(+)] (DHPDHase) (DPD) (EC 1.3.1.2) (Dihydrothymine dehydrogenase) (Dihydrouracil dehydrogenase)	su(r) CG2194-RC Dmel\CG2194 Dreg-3 Pyd1 pyd1 Reg-3 Su(r) CG2194 Dmel_CG2194	1031	43
Q7KUW6	Q7KUW6_DROME	Chascon, isoform B (Chascon, isoform E)	chas CG12987 CG12988 CG12989 Chas Dmel\CG32556 EP-631 CG32556 Dmel_CG32556	1031	1
E1JJH5	E1JJH5_DROME	Discs large 1, isoform M (EC 2.7.4.8)	dlg1 11 anon-EST:Posey93 anon-WO03040301.258 anon-WO03040301.260 anon-WO03040301.268 CG1730 CPD d. lg.-1 Discs-large DLG Dlg dlg dlg-1 DLG-A Dlg-A dlg-A DLG1 Dlg1 DlgA dlgA DlgS97 dlgS97 Dmel\CG1725 Drodlg l(1)10Bf l(1)bwn l(1)d.lg-1 l(1)d.lg.-1 l(1)discs large l(1)dlg l(1)dlg-1 l(1)dlg1 l(1)G0276 l(1)G0342 l(1)G0456 l(1)G19 l(1)l.pr.-2 l(1)L11 l(1)lpr-2 misb PSD-95 PSD95 SAP97 CG1725 Dmel_CG1725	1030	21
Q7KW09	Q7KW09_DROME	Uncharacterized protein, isoform A (Uncharacterized protein, isoform D)	Gcna Dmel\CG14814 EG:63B12.6 CG14814 Dmel_CG14814	1030	5
Q04691	FBP1_DROME	Fat-body protein 1 (P1 protein)	Fbp1 P1 CG17285	1029	67
A0A0B4KI10	A0A0B4KI10_DROME	26S proteasome non-ATPase regulatory subunit 1	Rpn2 11888 Dmel\CG11888 dRpn2 p110 PSMC1 RPN2 rpn2 S1 CG11888 Dmel_CG11888	1029	51
Q9V3C4	Q9V3C4_DROME	RNA helicase (EC 3.6.4.13)	Gem3 BcDNA.LD05563 BcDNA:LD05563 dGem3 DHH1 Dhh1 Dmel\CG6539 DmRH22 GEMIN3 gemin3 l(3)rL562 CG6539 Dmel_CG6539	1028	24
Q24368	ISWI_DROME	Chromatin-remodeling complex ATPase chain Iswi (EC 3.6.4.-) (CHRAC 140 kDa subunit) (Nucleosome-remodeling factor 140 kDa subunit) (NURF-140) (Protein imitation swi)	Iswi CG8625	1027	51
P33438	GLT_DROME	Glutactin	Glt CG9280	1026	34
P25159	STAU_DROME	Maternal effect protein staufen	stau CG5753	1026	14
Q7KS34	Q7KS34_DROME	Diacylglycerol kinase (DAG kinase) (EC 2.7.1.107)	Dmel\CG31140 CG13600 CG31140-RB CG31452 CG5875 DGKt CG31140 Dmel_CG31140	1026	11
Q9VXM6	Q9VXM6_DROME	FI02083p (Uncharacterized protein, isoform A) (Uncharacterized protein, isoform B) (Uncharacterized protein, isoform C) (Uncharacterized protein, isoform D)	Dmel\CG16952 CG16952-RB CG16952 Dmel_CG16952	1026	4
Q8INH6	Q8INH6_DROME	FI18373p1 (Uncharacterized protein, isoform C)	CG8775 CG11688 CG32473-RC Dmel\CG32473 GM08240p CG32473 Dmel_CG32473	1025	41
M9PGC9	M9PGC9_DROME	Structural maintenance of chromosomes protein 5	SMC5 AAF51749 CG7783 Dmel\CG32438 DmSMC5 Smc5 smc5 CG32438 Dmel_CG32438	1025	24
Q9VFM5	Q9VFM5_DROME	GH11706p	Dmel\CG14355 CG14355 Dmel_CG14355	1024	3
Q9VQ58	Q9VQ58_DROME	FI15207p1	EMSY CG15356-RA Dmel\CG15356 CG15356 Dmel_CG15356	1023	13
A1ZBE9	A1ZBE9_DROME	Methionine--tRNA ligase, cytoplasmic (EC 6.1.1.10) (Methionyl-tRNA synthetase)	MetRS anon-EST:Liang-2.15 clone 2.15 Dmel\CG15100 dMetRS MRS p120 CG15100 Dmel_CG15100	1022	68
Q9W3E1	INT4_DROME	Integrator complex subunit 4	IntS4 l(1)G0095 CG12113	1022	23
Q9VXJ7	Q9VXJ7_DROME	GH03748p1 (Uncharacterized protein, isoform A) (Uncharacterized protein, isoform B)	Dmel\CG42353 CG42353-RA CG9216 CG42353 Dmel_CG42353	1022	6
M9NEH6	M9NEH6_DROME	Histone deacetylase 6, isoform F (EC 3.5.1.98)	HDAC6 DHDAC2 dHDAC2 dHDAC6 Dmel\CG6170 dmHDA404 DmHDAC2 HDAC HDAC2 hdac6 CG6170 Dmel_CG6170	1022	4
Q9W2J2	Q9W2J2_DROME	Ankyrin-repeat, SH3-domain, and Proline-rich-region containing protein, isoform A	ASPP dASPP Dmel\CG18375 CG18375 Dmel_CG18375	1020	5
Q9U1K1	SPIR_DROME	Protein spire	spir p150-Spir CG10076	1020	1
Q9VDC9	Q9VDC9_DROME	O-GlcNAcase (EC 3.2.1.52) (RE69909p)	Oga Dmel\CG5871 GlcNAcase MGEA5 OGA oga CG5871 Dmel_CG5871	1019	27
A0A0B4LF75	A0A0B4LF75_DROME	Off-track, isoform B (EC 2.7.10.1)	otk anon-WO2004063362.81 CT25769 Dmel\CG8967 DTKR Dtkr DTrk Dtrk dTrk IGGtyk OFT OTK Otk Tk48D TRK Trk48D CG8967 Dmel_CG8967	1019	11
Q9VGP4	Q9VGP4_DROME	LP08082p (Ran binding protein 9) (Ranbp9, isoform A) (Ranbp9, isoform D)	Ranbp9 Dmel\CG5252 RanBP9 CG5252 Dmel_CG5252	1018	50
Q9VFK2	Q9VFK2_DROME	Crossveinless c, isoform A (FI03409p)	cv-c CG14845 CG14846 CG14847 CG14848 CG14849 CG31319 CG31330 CG8480 Cv-c cv-c-RA Dmel\CG34389 l(3)06951 RhoGAP88C rhoGAP88C CG34389 Dmel_CG34389	1017	2
P91927	LETM1_DROME	Mitochondrial proton/calcium exchanger protein (Leucine zipper-EF-hand-containing transmembrane protein 1) (dLetm1)	Letm1 anon-60Da CG4589	1013	46
Q9VZV2	Q9VZV2_DROME	Chitinase 7 (EC 3.2.1.14) (LD45559p)	Cht7 DmCHT7 DmCht7 Dmel\CG1869 CG1869 Dmel_CG1869	1013	21
P82295	PROML_DROME	Prominin-like protein	prominin-like CG7740	1013	15
M9PGX9	M9PGX9_DROME	Anoctamin	Dmel\CG10353 CG10353 Dmel_CG10353	1013	6
Q9VRJ1	SYAM_DROME	Alanine--tRNA ligase, mitochondrial (EC 6.1.1.7) (Alanyl-tRNA synthetase) (AlaRS)	AlaRS-m Aats-ala-m alaS CG4633	1012	22
Q9VLL0	ACSF4_DROME	Beta-alanine-activating enzyme (EC 6.2.1.-) (Acyl-CoA synthetase family member 4)	Aasdh U26 CG13401	1012	12
Q23978	MY31D_DROME	Unconventional myosin ID (MyoID) (Brush border myosin IA) (BBMIA) (Myosin 1D) (Myo1D) (Myosin-IA) (MIA) (MyoIA)	Myo31DF Myo1D CG7438	1011	40
Q8IH18	4ET_DROME	Eukaryotic translation initiation factor 4E transporter (4E-T) (Dm4E-T) (eIF4E transporter)	4E-T CG32016	1010	36
Q9VU34	Q9VU34_DROME	LD45758p (MICAL-like) (MICAL-like protein)	MICAL-like AAK93415 Dmel\CG11259 CG11259 Dmel_CG11259	1010	11
A8QI34	A8QI34_DROME	Sodium/potassium-transporting ATPase subunit alpha	JYalpha CG17923 CG40625 Dmel\CG45760 JY-alpha JYAlpha Jyalpha CG45760 Dmel_CG45760	1009	7
A0A0B4KF46	A0A0B4KF46_DROME	Ubiquitin-activating enzyme E1 (EC 6.2.1.45)	Uba1 2 31 Dmel\CG1782 DmUba1 E1 FBtr0088499 l(2)03405 l(2)05642 l(2)s3484 Uba Uba 1 UBA-1 uba-1 UBA1 uba1 CG1782 Dmel_CG1782	1008	71
Q9W3C1	NAT10_DROME	RNA cytidine acetyltransferase (EC 2.3.1.-) (18S rRNA cytosine acetyltransferase) (Polycomb protein l(1)G0020) (p110)	l(1)G0020 CG1994	1008	35
Q9VQZ8	Q9VQZ8_DROME	LD43150p	Dmel\CG15439 CG15439 Dmel_CG15439	1008	7
Q9VLH9	Q9VLH9_DROME	Alpha-mannosidase (EC 3.2.1.-)	LManVI Dmel\CG9468 CG9468 Dmel_CG9468	1007	46
Q9VVI3	NEDD4_DROME	E3 ubiquitin-protein ligase Nedd-4 (DNedd4) (EC 2.3.2.26) (HECT-type E3 ubiquitin transferase NEDD4)	Nedd4 CG7555	1007	23
A1ZAK1	INT8_DROME	Integrator complex subunit 8	IntS8 CG5859	1007	16
Q9V474	Q9V474_DROME	BcDNA.LD26519 (Debra, isoform B) (Debra, isoform C) (Debra, isoform D) (Debra, isoform E) (Debra, isoform F)	dbr BcDNA.LD26519 BcDNA:LD26519 Dbr Debra Dmel\CG11371 EP0456 EP456 CG11371 Dmel_CG11371	1007	13
Q9VUC7	Q9VUC7_DROME	Peroxin-1	Pex1 07 0848 anon-WO0172774.100 anon-WO0172774.101 anon-WO0172774.102 anon-WO0172774.96 anon-WO0172774.98 anon-WO0172774.99 DmCAB51031.1 Dmel\CG6760 DmelPex1 l(3)02402 l(3)084807 l(3)70Da l(3)S084807 l(3)s4868 PEX1 pex1 CG6760 Dmel_CG6760	1006	8
Q9VSI2	Q9VSI2_DROME	GTPase activating protein and centrosome-associated, isoform A	GAPcenA Dmel\CG7112 FBgn 35879 FBgn0035879 GapcenA CG7112 Dmel_CG7112	1005	14
Q9W1K4	Q9W1K4_DROME	Egalitarian, isoform B (Egalitarian, isoform C)	egl Dmel\CG4051 egal EGL Egl CG4051 Dmel_CG4051	1004	32
Q9V3H9	Q9V3H9_DROME	Zinc finger CCCH domain-containing protein 14	Nab2 anon-EST:Liang-1.43 BcDNA.LD27873 BcDNA:LD27873 BEST:GH27517 clone 1.43 Dmel\CG5720 DnAB2 dNab2 RE28534 CG5720 Dmel_CG5720	1004	15
Q9VPY4	Q9VPY4_DROME	FI21118p1 (Uncharacterized protein, isoform A) (Uncharacterized protein, isoform B)	Dmel\CG4887 cg4887 CG4887-RA CG4887 Dmel_CG4887	1004	11
A1ZAW3	A1ZAW3_DROME	FI17823p1 (Rho GTPase activating protein at 54D, isoform A) (Rho GTPase activating protein at 54D, isoform C)	RhoGAP54D Dmel\CG6477 RhoGAP54D-RA CG6477 Dmel_CG6477	1004	7
P28466	WNT5_DROME	Protein Wnt-5 (dWnt-3) (dWnt-5)	Wnt5 Wnt-3 WNT-5 CG6407	1004	7
Q7KMI3	Q7KMI3_DROME	BcDNA.LD23371 (RE74744p) (Uncharacterized protein, isoform A) (Uncharacterized protein, isoform B) (Uncharacterized protein, isoform C) (EC 2.7.11.-)	BcDNA.LD23371 BcDNA:LD23371 Dmel\CG8878 VRK CG8878 Dmel_CG8878	1004	5
Q9VLI2	Q9VLI2_DROME	Alpha-mannosidase (EC 3.2.1.-)	LManIII Dmel\CG9463 CG9463 Dmel_CG9463	1003	18
Q9VL34	Q9VL34_DROME	cGMP-dependent protein kinase (EC 2.7.11.12)	Dmel\CG4839 CG4839 Dmel_CG4839	1003	3
Q24314	VPS18_DROME	Vacuolar protein sorting-associated protein 18 homolog (Protein deep orange)	dor CG3093	1002	22
P25992	YEMA_DROME	yemanuclein (Yemanuclein-alpha)	yem yema yemalpha yG4.5 CG14513	1002	5
Q0E8N6	Q0E8N6_DROME	Clumsy, isoform B	clumsy Clumsy CT9037 Dmel\CG8681 Dmelclumsy GluR39B CG8681 Dmel_CG8681	1002	3
Q9VT41	INT7_DROME	Integrator complex subunit 7 (Protein deflated)	defl IntS7 CG18176	1001	28
Q94526	ORK1_DROME	Open rectifier potassium channel protein 1 (Two pore domain potassium channel Ork1)	Ork1 CG1615	1001	13
Q9VFU7	Q9VFU7_DROME	Sidestep IV, isoform C (Sidestep IV, isoform D)	side-IV 14372 BP1073 CT34011 Dmel\CG14372 CG14372 Dmel_CG14372	1001	3
Q9VX01	Q9VX01_DROME	FI22312p1 (Uncharacterized protein, isoform A) (Uncharacterized protein, isoform B) (EC 3.1.1.-) (EC 3.1.1.1)	Dmel\CG6847 CG6847-RA CG6847 Dmel_CG6847	1000	3
A0A0B4LGB7	A0A0B4LGB7_DROME	Calcium-transporting ATPase (EC 7.2.2.10)	SERCA 17136664 A4UZU0_DROME ATC1_DROME Ca-ATPase Ca-p Ca-P60 CA-P60A Ca-P60A Ca[2+]ATPase CaP60A Dmel\CG3725 dSERCA dserca Kum kum l(2)k08308ab l(2)k09025 l(2)SH0211 Serca serca SERCA2 Serca2a CG3725 Dmel_CG3725	999	65
Q7KRW4	Q7KRW4_DROME	Aminopeptidase (EC 3.4.11.-)	superdeath Dmel\CG14516 CG14516 Dmel_CG14516	999	33
Q23972	SMG_DROME	Protein Smaug	smg CG5263	999	28
X2JE07	X2JE07_DROME	Uncharacterized protein, isoform D	Dmel\CG1677 CG1677 Dmel_CG1677	999	9
M9PI58	M9PI58_DROME	Stonewall, isoform B	stwl 84 Dmel\CG3836 fs(3)02024 snw Stwl CG3836 Dmel_CG3836	999	4
Q9V3Y5	Q9V3Y5_DROME	BcDNA.LD23634 (Uncharacterized protein, isoform A) (Uncharacterized protein, isoform B)	BcDNA.LD23634 BcDNA:LD23634 cg4119 Dmel\CG4119 CG4119 Dmel_CG4119	998	46
Q86B53	Q86B53_DROME	MIP10235p	Dmel\CG33172 CG33172-RA CG8473 CG33172 Dmel_CG33172	998	9
Q7YU16	Q7YU16_DROME	LD44321p (Uncharacterized protein, isoform E)	CG10857 CG10860 CG12604 CG14978 Dmel\CG32264 CG32264 Dmel_CG32264	998	3
Q9VP57	Q9VP57_DROME	LD15904p (Putzig, isoform A) (Putzig, isoform B)	pzg Dmel\CG7752 p160 Pzg Q9VP57_DROME Z4 z4 CG7752 Dmel_CG7752	996	44
A1ZA92	NOL9_DROME	Polynucleotide 5'-hydroxyl-kinase NOL9 (EC 2.7.1.-) (Nucleolar protein 9 homolog)	CG8414	995	16
Q9W0P2	REV1_DROME	DNA repair protein Rev1 (EC 2.7.7.-) (Reversionless protein 1)	Rev1 CG12189	995	4
Q9VNC6	Q9VNC6_DROME	Sodium potassium chloride cotransporter, isoform A	NKCC CG10544 CG2509 Dmel\CG31547 CG31547 Dmel_CG31547	995	2
Q9VFS6	INT5_DROME	Integrator complex subunit 5 (Protein oocyte maintenance defects)	omd IntS5 CG9591	994	20
Q9VFX0	Q9VFX0_DROME	Aminopeptidase (EC 3.4.11.-)	Dmel\CG8773 CG8773-RB CG8773 Dmel_CG8773	994	20
Q9VSR7	Q9VSR7_DROME	Valyl-tRNA synthetase (EC 6.1.1.9)	ValRS-m Dmel\CG5660 CG5660 Dmel_CG5660	994	18
Q9VNE4	Q9VNE4_DROME	Asterless (GH02902p)	asl ASL Asl Cep152 DmAsl Dmel\CG2919 MecD mecD sdu CG2919 Dmel_CG2919	994	17
X2J9M9	X2J9M9_DROME	Phospholipid-transporting ATPase (EC 7.6.2.1)	P4-ATPase CG16823 CG6263 DmCG31729 Dmel\CG31729 CG31729 Dmel_CG31729	994	7
M9PE29	M9PE29_DROME	Uncharacterized protein, isoform D	Dmel\CG12075 CG12075 Dmel_CG12075	994	3
Q9VS24	MELT_DROME	Protein melted	melt CG8624	994	3
Q8IQ05	Q8IQ05_DROME	Cutlet	cutlet CG10030 ctl Dmel\CG33122 CG33122 Dmel_CG33122	993	24
Q9U4F8	Q9U4F8_DROME	BcDNA.LD34475	Ube4A BcDNA.LD34475 BcDNA:LD34475 CG 11070 Dmel\CG11070 E4 A UBE4A UFD2a CG11070 Dmel_CG11070	993	22
A1ZBL7	A1ZBL7_DROME	Par-1, isoform H (EC 2.7.11.-) (EC 2.7.11.26)	par-1 27C1 anon-WO0210402.19 BcDNA:RH48823 CG11960 CG16701 CG30131 CG30132 dMARK Dmel\CG8201 DPAR-1 dPAR-1 dPar-1 DPar1 dPAR1 dPar1 EMK l(2)27C1 l(2)k06323 MARK PAR-1 Par-1 PAR1 Par1 par1 CG8201 Dmel_CG8201	993	16
Q9VSF2	MED24_DROME	Mediator of RNA polymerase II transcription subunit 24 (Mediator complex subunit 24) (dMED24) (dTRAP100)	MED24 Trap100 CG7999	993	16
Q9VY31	Q9VY31_DROME	LD45449p	Dmel\CG9411 CG9411 Dmel_CG9411	993	12
A0A0B4KF92	A0A0B4KF92_DROME	Holocarboxylase synthetase, isoform B (EC 6.3.4.15)	Hcs Dmel\CG14670 HCS HSC NEST:bs27h05 CG14670 Dmel_CG14670	993	7
Q9VBX1	NEMF_DROME	Nuclear export mediator factor NEMF homolog (Protein Caliban)	Clbn CG11847	992	25
E1JJE6	E1JJE6_DROME	Otopetrin-like a, isoform C	OtopLa anon-WO0140519.181 CG11473 CG17761 dm_OtopLa Dmel\CG42492 dmOTOPLa CG42492 Dmel_CG42492	991	13
Q2PDP6	Q2PDP6_DROME	FI18136p1	Dmel\CG12877 BcDNA:LD30051 CG12877-RC REXO1 CG12877 Dmel_CG12877	991	6
P22817	IDE_DROME	Insulin-degrading enzyme (EC 3.4.24.56) (Insulin protease) (Insulinase) (Insulysin)	Ide CG5517	990	39
Q6NR11	Q6NR11_DROME	RE13779p (Uncharacterized protein, isoform D)	CG31291 CG14878 CG34275 CG5552 Dmel\CG45105 CG31291 CG45105 Dmel_CG45105	990	4
M9MRX0	M9MRX0_DROME	Limpet, isoform J	Lmpt BcDNA:RE37250 CG11914 CG11915 CG11916 CG32171 CG33256 CG9959 Dmel\CG42679 lmpt CG42679 Dmel_CG42679	989	35
Q9W023	Q9W023_DROME	FI03626p (Uncharacterized protein, isoform B) (Uncharacterized protein, isoform C) (Uncharacterized protein, isoform D)	Dmel\CG1317 CG1317-RB CG1317 Dmel_CG1317	988	5
Q9W0Z4	Q9W0Z4_DROME	LD44910p	Dmel\CG16896 CG16896 Dmel_CG16896	988	5
A0A0B4LHZ6	A0A0B4LHZ6_DROME	Lateral signaling target protein 2 homolog	blr2 Dmel\CG6051 CG6051 Dmel_CG6051	988	3
E1JHK2	E1JHK2_DROME	Dorsal-related immunity factor, isoform C	Dif 6794 DIF dif Dif2 Dmel\CG6794 CG6794 Dmel_CG6794	987	5
Q9V9Q2	Q9V9Q2_DROME	IP01335p (Uncharacterized protein, isoform A) (Uncharacterized protein, isoform B)	CG11631 CG11632 Dmel\CG31612 CG31612 Dmel_CG31612	987	1
P35600	RFC1_DROME	Replication factor C subunit 1 (Activator 1 140 kDa subunit) (Activator 1 subunit 1) (Germline transcription factor 1) (Replication factor C large subunit)	Gnf1 CG1119	986	44
Q9W542	Q9W542_DROME	LD07342p (Myb-interacting protein 130)	mip130 86E4.4 Dmel\CG3480 EG:86E4.4 Mip130 TWIT Twit twit Twt CG3480 Dmel_CG3480	986	21
Q9VHY7	Q9VHY7_DROME	HL04706p (Water witch, isoform A) (Water witch, isoform B) (Water witch, isoform C)	wtrw 153412_at CG10409 CG17817 CT29234 Dmel\CG31284 dTRPA3 trpA3 Wtrw ww CG31284 Dmel_CG31284	986	6
Q9VH09	Q9VH09_DROME	Glycine cleavage system P protein (EC 1.4.4.2)	Dmel\CG3999 CG3999 Dmel_CG3999	985	27
Q9VNH6	EXOC4_DROME	Exocyst complex component 4 (Exocyst complex component Sec8)	Sec8 CG2095	985	25
Q9W484	RTEL1_DROME	Regulator of telomere elongation helicase 1 homolog (EC 3.6.4.12)	CG4078	985	20
Q9W0D6	Q9W0D6_DROME	FI22004p1 (Uncharacterized protein, isoform A) (Uncharacterized protein, isoform B)	cg7879 CG7879-RB Dmel\CG7879 CG7879 Dmel_CG7879	985	14
B7Z0Z7	B7Z0Z7_DROME	Uncharacterized protein, isoform D (Uncharacterized protein, isoform H)	BcDNA:GH06235 CG34326 CG9059 Dmel\CG45002 CG45002 Dmel_CG45002	985	5
Q7K1V0	Q7K1V0_DROME	LD39136p	Dmel\CG18011 CG17847 CG18011 Dmel_CG18011	985	3
Q0E9F3	Q0E9F3_DROME	FI03652p (Uncharacterized protein, isoform A) (Uncharacterized protein, isoform B) (Uncharacterized protein, isoform C)	BcDNA:GH05582 CG8740-RB Dmel\CG8740 CG8740 Dmel_CG8740	985	1
Q95SH0	Q95SH0_DROME	GH26463p (PAS kinase) (EC 2.7.11.-)	Pask Dmel\CG3105 pask CG3105 Dmel_CG3105	985	1
Q9VXW9	Q9VXW9_DROME	Uncharacterized protein, isoform A (Uncharacterized protein, isoform D)	Dmel\CG5877 CG5877 Dmel_CG5877	984	14
Q9VC93	Q9VC93_DROME	Dis3, isoform A (EC 3.1.13.-) (Dis3, isoform B)	Dis3 dDis3 dis3 Dmel\CG6413 dRrp44 Rrp44 Taz taz CG6413 Dmel_CG6413	982	50
Q9VLI0	Q9VLI0_DROME	Alpha-mannosidase (EC 3.2.1.-)	LManV Dmel\CG9466 CG9466 Dmel_CG9466	982	40
Q9VUA5	Q9VUA5_DROME	LD42058p (Short spindle 2, isoform A) (Short spindle 2, isoform C)	ssp2 Dmel\CG9028 Sentin sentin Ssp2 CG9028 Dmel_CG9028	982	20
Q9VQ25	Q9VQ25_DROME	Hattifattener, isoform C (Hattifattener, isoform E)	haf capricious-like CT33985 Dmel\CG14351 tartan CG14351 Dmel_CG14351	982	10
Q7JUF8	Q7JUF8_DROME	alpha-1,2-Mannosidase (EC 3.2.1.-)	Edem1 dEDEM1 DM-pI Dmel\CG3810 EDEM1 edem1 EG.86E4.2 EG:86E4.2 CG3810 Dmel_CG3810	982	8
Q960F9	Q960F9_DROME	SD03378p (Tubulin tyrosine ligase-like 4B, isoform A)	TTLL4B DmCG3964 Dmel\CG3964 TTLL4 CG3964 Dmel_CG3964	982	4
O76906	CRM_DROME	Protein cramped	crm CG2714	982	1
Q9VFS5	PP4R3_DROME	Serine/threonine-protein phosphatase 4 regulatory subunit 3 (PP4R3) (Protein falafel)	flfl CG9351	980	25
Q9W495	PGAP1_DROME	GPI inositol-deacylase (EC 3.1.-.-) (Post-GPI attachment to proteins factor 1)	PGAP1 CG3160	980	17
Q0E901	Q0E901_DROME	Uncharacterized protein, isoform A (Uncharacterized protein, isoform C) (Uncharacterized protein, isoform D)	Dmel\CG30389 BcDNA:AT02070 CG10518 CG4126 CG30389 Dmel_CG30389	980	8
M9MSB0	M9MSB0_DROME	Ranbp16, isoform G	Ranbp16 CG9126 CG9136 Dmel\CG33180 RanBP16 CG33180 Dmel_CG33180	980	5
A0A0B4LEU5	A0A0B4LEU5_DROME	DNA helicase (EC 3.6.4.12)	ADD1 BEST:LD29214 dADD1 dAdd1 dadd1 Dmel\CG8290 LD29214 CG8290 Dmel_CG8290	979	2
D0Z747	D0Z747_DROME	Milton, isoform E (SD07423p)	milt anon-WO0153538.19 CG13777 CG31630 Dmel\CG43227 l(2)k04704 Milt milt-RB Milton CG43227 Dmel_CG43227	979	1
Q9V498	CSTN1_DROME	Calsyntenin-1 (Cadherin-102F)	Cals Cad102F CLSTN1 CG11059	978	26
Q9VLI1	Q9VLI1_DROME	Alpha-mannosidase (EC 3.2.1.-)	LManIV Dmel\CG9465 CG9465 Dmel_CG9465	978	3
Q9W3Y4	GA2PE_DROME	GAS2-like protein pickled eggs	pigs CG3973	977	3
Q9VX63	Q9VX63_DROME	FI18001p1 (Uncharacterized protein, isoform A) (Uncharacterized protein, isoform B)	Dmel\CG8915 cg8915 CG8915-RA CG8915 Dmel_CG8915	976	30
M9PBI3	M9PBI3_DROME	Draper, isoform F	drpr BcDNA:GH03529 CG18172 CT41022 CT6730 Dmel\CG2086 Draper Draper I DRPR Drpr CG2086 Dmel_CG2086	976	8
Q8IQQ7	Q8IQQ7_DROME	Bloated tubules, isoform B (Bloated tubules, isoform D) (FI20161p1)	blot blot-RB DmBLOT Dmel\CG3897 l(3)1658 CG3897 Dmel_CG3897	976	3
P17210	KINH_DROME	Kinesin heavy chain	Khc kin CG7765	975	87
Q9VAX8	Q9VAX8_DROME	116 kDa U5 small nuclear ribonucleoprotein component (U5 snRNP-specific protein, 116 kDa)	Dmel\CG4849 eEF2 EFTUD2 eftud2 Snu114 CG4849 Dmel_CG4849	975	48
Q9XZU1	XPO2_DROME	Exportin-2 (Exp2) (Cellular apoptosis susceptibility protein homolog) (Chromosome segregation protein 1) (Importin-alpha re-exporter)	Cse1 Cas CG13281	975	16
Q9VYT7	Q9VYT7_DROME	Uncharacterized protein	Dmel\CG15740 i175 CG15740 Dmel_CG15740	975	12
Q400M8	Q400M8_DROME	Meltrin, isoform D (EC 3.4.24.-)	Meltrin CG31314 CG31385 CT23341 Dmel\CG7649 DMeltrin FBgn0051314 meltrin Neu3 CG7649 Dmel_CG7649	975	10
Q9VAH2	Q9VAH2_DROME	LD33331p (R and B)	Rnb Dmel\CG7837 CG7837 Dmel_CG7837	975	10
Q7JW61	Q7JW61_DROME	Ubiquitin carboxyl-terminal hydrolase (EC 3.4.19.12)	Usp20-33 Dmel\CG8494 Q7JW61 USP20 Usp20 usp20-33 Usp33 CG8494 Dmel_CG8494	975	9
Q9W2L7	Q9W2L7_DROME	Uncharacterized protein, isoform D	CG15655 anon-WO0109301.1 anon-WO0109301.16 anon-WO0109301.17 CG15654 Dmel\CG34396 CG34396 Dmel_CG34396	975	7
Q9V410	LZTR1_DROME	Leucine-zipper-like transcriptional regulator 1 homolog	Lztr1 night owl nowl CG3711	975	1
Q9VDE8	Q9VDE8_DROME	FI02071p	Dmel\CG7044 CG7044-RA CG7044 Dmel_CG7044	974	28
Q9W0R3	Q9W0R3_DROME	Tyrosine-protein phosphatase (EC 3.1.3.48)	Ptpmeg anon-WO0118547.211 dMEG1 Dmel\CG1228 dPtpmeg dptpmeg Meg MEG1 ptmpeg PTP-meg PTPMEG ptpmeg Ptpmeg-RC scc CG1228 Dmel_CG1228	974	8
X2JFI2	X2JFI2_DROME	Uncharacterized protein, isoform I	Dmel\CG45002 BcDNA:GH06235 CG34326 CG9059 CG45002 Dmel_CG45002	974	3
A8DZ20	A8DZ20_DROME	Rho-type guanine nucleotide exchange factor, isoform D	RtGEF 38C.40 ARHGEF7 beta-PIX betaPIX Dmel\CG10043 dPix dpix DrhoGEF DrtGEF Pix pix RacGEF Rho RhoGEF rhoGEF rtGEF CG10043 Dmel_CG10043	973	18
Q9VTH1	Q9VTH1_DROME	LD21888p (Ubiquitin protein ligase E3A)	Ube3a AS As das Dmel\CG6190 Dube3A Dube3a dUBE3A dUbe3A dUbe3a dube3A dube3a NM_140195.2 UBE3A ube3a CG6190 Dmel_CG6190	973	14
A0A0B4KGP0	A0A0B4KGP0_DROME	Stumps, isoform F	stumps 0837 10 anon-EST:CL47 anon-estC C CG18485 CG3375 Dmel\CG31317 DOF Dof dof dof1 gene C Hbr hbr heartbroken i21 i28 l(3)09904 l(3)S083710 P1740 sms Stumps CG31317 Dmel_CG31317	973	2
Q9XZ08	EXT3_DROME	Exostosin-3 (EC 2.4.1.223) (Protein brother of tout-velu)	botv DEXT3 CG15110	972	11
M9NFJ6	M9NFJ6_DROME	Shaker cognate b, isoform J	Shab CG1066 CG9965 Dmel\CG43128 dShab K[[v]]2 Kv2 shab shb CG43128 Dmel_CG43128	972	1
Q9VEC5	Q9VEC5_DROME	Importin-13	cdm 3R23 Cdm CG 7212 Dmel\CG7212 Imp13 imp13 sd-5 CG7212 Dmel_CG7212	971	15
Q9VUS0	Q9VUS0_DROME	FI01202p (Phaser)	Phs Dmel\CG7372 CG7372 Dmel_CG7372	971	15
Q94527	NFKB1_DROME	Nuclear factor NF-kappa-B p110 subunit (Rel-p110) (Relish protein) [Cleaved into: Nuclear factor NF-kappa-B p68 subunit (Rel-p68); Nuclear factor NF-kappa-B p49 subunit (Rel-p49)]	Rel CG11992	971	8
Q9VQB6	Q9VQB6_DROME	Ataxin 7, isoform A (Ataxin 7, isoform B) (Ataxin 7, isoform C) (Ataxin 7, isoform D) (LD40170p)	Atxn7 Ataxin7 Dmel\CG9866 CG9866 Dmel_CG9866	971	4
M9NDX3	M9NDX3_DROME	DNA topoisomerase I (EC 5.6.2.1) (DNA topoisomerase 1)	Top1 Dmel\CG6146 dTopoI l(1)G0134 l(1)G0201 l(1)G0229 l(1)G0278 l(1)top1 TOP1 top1 TopI Topo I topo I Topo1 TopoI topoI topoisomerase I CG6146 Dmel_CG6146	970	39
Q9VAW1	Q9VAW1_DROME	Moca-cyp, isoform A (EC 5.2.1.8)	Moca-cyp anon-WO0147981.13 anon-WO0147981.4 anon-WO0147981.5 BEST:LD38313 Dmel\CG1866 moca CG1866 Dmel_CG1866	970	20
Q95TU2	Q95TU2_DROME	LD23187p (Uncharacterized protein, isoform A)	Dmel\CG6686 SART1 CG6686 Dmel_CG6686	970	17
Q9VN28	Q9VN28_DROME	LD26442p	Dmel\CG14650 CG14650 Dmel_CG14650	970	15
Q9XZ11	Q9XZ11_DROME	Smr domain-containing protein	Dmel\CG7139 anon-WO0118547.415 BcDNA:LD21293 mdcds_30855 CG7139 Dmel_CG7139	969	12
Q9VKK2	WDR59_DROME	GATOR complex protein Wdr59	Wdr59 CG4705	969	4
M9PHX1	M9PHX1_DROME	Uncharacterized protein, isoform F	CG9059 BcDNA:GH06235 CG34326 Dmel\CG45002 CG45002 Dmel_CG45002	969	1
Q9VEN9	Q9VEN9_DROME	Protein associated with topo II related-1, isoform A (Protein associated with topo II related-1, isoform B)	Patr-1 anon-WO0118547.282 BcDNA:LD27979 Dmel\CG5208 HPat hpat l(3)06442 LD27979 Part-1 patr-1 CG5208 Dmel_CG5208	968	32
Q9XTN2	IRS1_DROME	Insulin receptor substrate 1 (dIRS) (Protein chico)	chico IRS CG5686	968	17
M9PEB1	M9PEB1_DROME	Fiery mountain, isoform B	fmt Dmel\CG10289 PpV[[R]] CG10289 Dmel_CG10289	967	21
Q9BJZ5	FUSIL_DROME	RNA-binding protein fusilli	fus CG8205	967	7
A8JR16	A8JR16_DROME	Uncharacterized protein, isoform C	Dmel\CG6118 CG6118 Dmel_CG6118	967	6
A0A0B4LIM4	A0A0B4LIM4_DROME	Uncharacterized protein, isoform B (Uncharacterized protein, isoform C)	Dmel\CG13654 CG13654 Dmel_CG13654	967	3
Q9VDK3	Q9VDK3_DROME	RE49535p (Uncharacterized protein, isoform B)	Dmel\CG15923 CG15923 Dmel_CG15923	967	1
Q9VLM8	SYAC_DROME	Alanine--tRNA ligase, cytoplasmic (EC 6.1.1.7) (Alanyl-tRNA synthetase) (AlaRS)	AlaRS Aats-ala alaS CG13391	966	68
Q9VE79	Q9VE79_DROME	Uncharacterized protein	Dmel\CG14309 CG14309 Dmel_CG14309	966	36
Q24171	Q24171_DROME	AT08303p (KSR) (Kinase suppressor of ras) (Kinase suppressor of ras, isoform A) (Kinase suppressor of ras, isoform B) (Kinase suppressor of ras, isoform C) (Kinase suppressor of ras, isoform D)	ksr dKsr Dmel\CG2899 EC3-1 EK3-1 KSR Ksr KSR-1 Ksr-1 l(3)j5E2 SR3-1 CG2899 Dmel_CG2899	966	6
Q9VQ52	Q9VQ52_DROME	GH27779p (Uncharacterized protein, isoform A) (Uncharacterized protein, isoform C)	CG15359 BcDNA:GH27779 CG15360 Dmel\CG31663 CG31663 Dmel_CG31663	966	5
A1ZAY8	A1ZAY8_DROME	FI23003p1 (Vacuolar protein sorting 50)	Vps50 CG4996-RA Dmel\CG4996 Vps54L CG4996 Dmel_CG4996	966	3
A0A0B4KEE4	A0A0B4KEE4_DROME	Klaroid, isoform A (Klaroid, isoform C)	koi BEST:LD11166 CG18584 CG3287 Dmel\CG44154 Koi n(2)09967 CG44154 Dmel_CG44154	965	29
A1ZAN2	A1ZAN2_DROME	Eps15 homology domain containing protein-binding protein 1, isoform G (LD22457p)	Ehbp1 2R11 CG15609-RG dEHBP-1 dEHBP1 Dmel\CG15609 EHBP1 ehbp1 CG15609 Dmel_CG15609	965	9
P45437	COPB_DROME	Coatomer subunit beta (Beta-coat protein) (Beta-COP)	betaCOP CG6223	964	46
Q9W388	Q9W388_DROME	AP-1 complex subunit gamma	AP-1gamma AP-1 Ap-1 AP-1 gamma AP-1-gamma AP-1[gamma] AP-1g AP-1gamma-RA AP-1gamma-RF AP1gamma AP1gamma1 apl4 cg9113 dgamma Dmel\CG9113 gamma gamma-Ada CG9113 Dmel_CG9113	963	34
Q9VYS2	Q9VYS2_DROME	GH09980p (Papillote protein) (Papillote, isoform A) (Papillote, isoform B) (Papillote, isoform C)	pot Dmel\CG2467 Pot CG2467 Dmel_CG2467	963	18
Q9VTL4	Q9VTL4_DROME	Uncharacterized protein	Dmel\CG6071 CG6071 Dmel_CG6071	962	18
Q9VTE2	SUUR_DROME	Protein suppressor of underreplication	SuUR Su(UR)ES CG7869	962	10
O46037	VINC_DROME	Vinculin	Vinc CG3299	961	68
Q9I7D3	CAPR1_DROME	Caprin homolog	Capr CG18811	961	42
Q24087	XPF_DROME	DNA repair endonuclease XPF (EC 3.1.-.-) (Protein meiotic 9)	mei-9 CG3697	961	32
Q59E33	Q59E33_DROME	LD21442p (SR-related CTD associated factor 6, isoform A)	scaf6 BP1040 BP1047 CG14058 CG32168 CG33522-RA CG6615 CG6626 Dmel\CG33522 CG33522 Dmel_CG33522	960	21
Q9VS25	Q9VS25_DROME	Cornetto, isoform B	corn CG32386 CG32390 CG8621 Dmel\CG42278 CG42278 Dmel_CG42278	960	12
Q7K4L9	Q7K4L9_DROME	LD33689p (Uncharacterized protein, isoform A) (Uncharacterized protein, isoform B)	Dmel\CG8405 R5_2R:11947059..11948303 CG8405 Dmel_CG8405	960	9
M9PCK8	M9PCK8_DROME	Centrosomal protein 135kDa, isoform C	Cep135 Bld-10 Bld10 bld10 Bld10p CEP135 DBld10 dbld10 DCep135 DmBLD10 Dmel\CG17081 CG17081 Dmel_CG17081	960	8
Q95U54	MMS19_DROME	MMS19 nucleotide excision repair protein	Mms19 NEST:bs07f08 CG12005	959	46
Q9VLC3	Q9VLC3_DROME	FI03373p (Multicopper oxidase 1, isoform A) (Multicopper oxidase 1, isoform B) (EC 1.10.3.3) (EC 1.16.3.1) (Multicopper oxidase 1, isoform C)	Mco1 CG3759-RA Dmel\CG3759 MCO1 CG3759 Dmel_CG3759	959	7
Q9VNI5	Q9VNI5_DROME	LD10772p (Uncharacterized protein, isoform A) (Uncharacterized protein, isoform B)	Dmel\CG10979 CG10979 Dmel_CG10979	959	5
Q09101	HIG_DROME	Locomotion-related protein Hikaru genki	hig CG2040	958	1
Q9W2N6	Q9W2N6_DROME	Uncharacterized protein	cg9346 Dmel\CG9346 CG9346 Dmel_CG9346	957	13
Q7KT70	Q7KT70_DROME	FI18641p1 (Gliotactin, isoform A) (Gliotactin, isoform C) (Gliotactin, isoform D) (Gliotactin, isoform E) (Gliotactin, isoform F) (EC 3.1.1.-) (EC 3.1.1.1)	Gli BG:DS09217.3 Dmel\CG3903 gli Gli-RA l(2)35Dg l(2)br45 n(2)k09033 CG3903 Dmel_CG3903	956	19
A0A0B4JDG2	A0A0B4JDG2_DROME	Oxysterol-binding protein	CG15684 CG5077 Dmel\CG42668 CG42668 Dmel_CG42668	956	12
Q9W4T9	Q9W4T9_DROME	Kin of irre, isoform A (Kin of irre, isoform B) (Kin of irre, isoform C) (Kin of irre, isoform D) (Kin of irre, isoform E) (Kin of irre, isoform F) (Kin of irre, isoform G)	kirre CT12279 Dmel\CG3653 DUF Duf duf EG:163A10.1 KIRRE Kirre RH09239 CG3653 Dmel_CG3653	956	1
Q9VXX7	Q9VXX7_DROME	RE70412p (Uncharacterized protein, isoform A)	CT26106 Dmel\CG9095 CG9095 Dmel_CG9095	955	18
Q8IN81	FRU_DROME	Sex determination protein fruitless	fru BTB-VI CG14307	955	2
Q8IR23	Q8IR23_DROME	GH13542p (RasGap protein) (Vacuolar peduncle, isoform A) (Vacuolar peduncle, isoform B) (Vacuolar peduncle, isoform C) (Vacuolar peduncle, isoform D) (Vacuolar peduncle, isoform E) (Vacuolar peduncle, isoform F)	vap D-RasGAP Dmel\CG9209 FBpp0073946 p120 RasGAP p120RasGAP RAS-GAP RasGAP RasGap rasGap Vap vap-RA CG9209 Dmel_CG9209	954	27
Q9VU43	Q9VU43_DROME	FI04407p (Serine-arginine repetitive matrix 1)	Srrm1 Dmel\CG11274 SRM160 SRm160 CG11274 Dmel_CG11274	954	14
P22265	TSH_DROME	Protein teashirt	tsh CG1374	954	13
Q9Y125	Q9Y125_DROME	BcDNA.GH08312 (Saposin-related protein) (Saposin-related, isoform A)	Sap-r anon-EST:ParkEST270 Apa BcDNA.GH08312 BcDNA:GH08312 DAPA Dmel\CG12070 Ov9 P110 Sap-R sap-r Sapr CG12070 Dmel_CG12070	953	45
Q8MRN5	Q8MRN5_DROME	Aminopeptidase (EC 3.4.11.-)	CG5839 anon-WO0140519.125 anon-WO0140519.65 Dmel\CG31233 CG31233 Dmel_CG31233	952	36
E1JH59	E1JH59_DROME	Myb-interacting protein 120, isoform B	mip120 Dmel\CG6061 l(3)L4569 MIP120 Mip120 p120 CG6061 Dmel_CG6061	952	35
Q8I0D4	Q8I0D4_DROME	RE20510p (Uncharacterized protein, isoform B) (Uncharacterized protein, isoform C) (Uncharacterized protein, isoform D) (Uncharacterized protein, isoform E)	Dmel\CG9297 CG9297 Dmel_CG9297	952	35
Q9VUA0	GPTC1_DROME	G patch domain-containing protein 1 homolog	CG8833	952	12
A8DYL2	A8DYL2_DROME	Uncharacterized protein, isoform G (Uncharacterized protein, isoform H)	CG13498 BP1037 CG13497 CG13499 CG30405 CG30408 CG33227 CG34004 CT32866 Dmel\CG34370 tld-like CG34370 Dmel_CG34370	952	7
Q7YU88	Q7YU88_DROME	SD08871p (Uncharacterized protein, isoform B)	Dmel\CG14442 CG14442 Dmel_CG14442	952	6
Q8SZS0	Q8SZS0_DROME	LD31046p (LD40351p) (Shal K[+] channel interacting protein, isoform B)	SKIP CG13863 CG13864 CG5736 CG7086 CG7087 Dmel\CG31163 CG31163 Dmel_CG31163	952	6
A1Z7G0	A1Z7G0_DROME	Uncharacterized protein, isoform D	CG14747 CG14748 Dmel\CG42326 CG42326 Dmel_CG42326	952	1
Q9VK59	Q9VK59_DROME	LD23647p (Uncharacterized protein, isoform A) (Uncharacterized protein, isoform B)	Dmel\CG5787 CG5787 Dmel_CG5787	950	62
Q7KY08	Q7KY08_DROME	Argonaute protein (Argonaute-1, isoform B) (SD07515p)	AGO1 Ago AGO-1 Ago-1 Ago1 ago1 ago1-1 AGO1-RB Agp1 anon-WO0257455.29 argonaute1 dAGO1 dAgo1 Dm Ago1 DmAgo1 dmAgo1 Dmel\CG6671 l(2)04845 l(2)4845 l(2)k00208 l(2)k08121 MRE20 CG6671 Dmel_CG6671	950	40
A0A0B4K7L1	A0A0B4K7L1_DROME	ATP-dependent 6-phosphofructokinase (ATP-PFK) (Phosphofructokinase) (EC 2.7.1.11) (Phosphohexokinase)	Pfk BcDNA.GH12192 BcDNA:GH12192 Dmel\CG4001 l(2)06339 PFK pfk PFK1 CG4001 Dmel_CG4001	950	39
Q9VDG5	Q9VDG5_DROME	AT07459p (AT10348p) (Na/Ca-exchange protein, isoform A) (Na/Ca-exchange protein, isoform B) (Na/Ca-exchange protein, isoform C)	Calx 9C5 anon-93ABa CALX CalX calX calx CALX1.1 Dmel Dmel\CG5685 NCX Ncx CG5685 Dmel_CG5685	950	17
Q9VKV2	Q9VKV2_DROME	Alpha-mannosidase (EC 3.2.1.-)	LManI Dmel\CG5322 CG5322 Dmel_CG5322	950	17
Q5U0X8	Q5U0X8_DROME	LD10780p (Uncharacterized protein, isoform A) (Uncharacterized protein, isoform B)	Dmel\CG12325 CG12325 Dmel_CG12325	949	21
Q9Y0H4	SUDX_DROME	E3 ubiquitin-protein ligase Su(dx) (EC 2.3.2.26) (HECT-type E3 ubiquitin transferase Su(dx)) (Protein suppressor of deltex)	Su(dx) CG4244	949	21
Q9W1M7	Q9W1M7_DROME	Phosphatidylinositol 3-kinase catalytic subunit type 3 (EC 2.7.1.137)	Pi3K59F Dmel\CG5373 DmVps34 dPI3K dVps34 PI(3)K PI3K PI3K-59F PI3K59F Pi3k59F PI3K_59F Pi3K_59F PI[[3]]K PIK359F VPS34 Vps34 vps34 CG5373 Dmel_CG5373	949	9
A0A0B4LID0	A0A0B4LID0_DROME	Mucin 91C, isoform B	Muc91C Dmel\CG7709 CG7709 Dmel_CG7709	949	4
Q9VVJ0	Q9VVJ0_DROME	Anchor, isoform A (LD04710p)	anchor anon-74EFa Dmel\CG7510 CG7510 Dmel_CG7510	949	4
Q9VWZ7	Q9VWZ7_DROME	FI21454p1	CT21241 CG6867-RA Dmel\CG6867 CG6867 Dmel_CG6867	949	1
Q9VDQ7	NAA25_DROME	Phagocyte signaling-impaired protein (N-terminal acetyltransferase B complex subunit MDM20 homolog) (N-terminal acetyltransferase B complex subunit NAA25 homolog)	psidin CG4845	948	48
Q9VCX7	Q9VCX7_DROME	LD12377p	CG5253 CG5257 Dmel\CG31156 CG31156 Dmel_CG31156	948	35
M9PCI1	M9PCI1_DROME	Uncharacterized protein, isoform B (Uncharacterized protein, isoform C)	Dmel\CG43394 BcDNA:RE27850 CG31607 CG31900 CG43394 Dmel_CG43394	948	6
Q9VBZ6	Q9VBZ6_DROME	GH14566p (Smg6)	Smg6 Dmel\CG6369 dSMG6 SMG6 CG6369 Dmel_CG6369	948	5
Q9VHW4	Q9VHW4_DROME	FI21225p1 (Uncoordinated 45, isoform A) (Uncoordinated 45, isoform B)	unc-45 Dmel\CG2708 DmUNC-45 DmUnc-45 dUNC-45 dUnc-45 dunc-45 l(3)03692 lincRNA.721 Tom34 unc-45-RA Unc45 CG2708 Dmel_CG2708	947	41
Q7JQX9	Q7JQX9_DROME	FI14001p1 (GH01416p) (RE59472p) (SNF4/AMP-activated protein kinase gamma subunit, isoform A) (SNF4/AMP-activated protein kinase gamma subunit, isoform B)	SNF4Agamma 0050 0127 19 42 AMPgamma AMPK AMPK&ggr AMPK-&ggr AMPKgamma anon-WO0118547.338 anon-WO0118547.575 anon-WO0257455.21 CG5806 Dmel\CG17299 EP3015b FBgn0025803 l(3)S005042 l(3)S012719 loe loeI SNF4 snf4 SNF4A SNF4a SNF4A-gamma SNF4Ag SNF4Agamma-RB SNF4gamma Snfg Snfgamma CG17299 Dmel_CG17299	947	12
Q8IPW6	Q8IPW6_DROME	Uncharacterized protein, isoform K	Dmel\CG4896 cg4896 CG4896 Dmel_CG4896	947	6
O61643	INHB_DROME	Inhibin beta chain (Activin beta chain) (dAct) (dActivin)	Actbeta activin-beta CG11062	946	3
Q9W3M7	Q9W3M7_DROME	RNA helicase (EC 3.6.4.13)	mahe cg10777 dDDX5 Dmel\CG10777 DmRH1 CG10777 Dmel_CG10777	945	34
Q9VKQ6	SMG8_DROME	Protein SMG8 (Protein smg-8 homolog)	CG6729	944	10
M9NED4	M9NED4_DROME	Uncharacterized protein, isoform C	Dmel\CG2247 FBXL5 CG2247 Dmel_CG2247	944	4
A0A0B4KFF4	A0A0B4KFF4_DROME	Plexus, isoform D	px Dmel\CG4444 l(2)k08134 l(2)k08316 CG4444 Dmel_CG4444	944	2
P91638	P91638_DROME	Smallminded protein (Smallminded, isoform C) (EC 3.6.1.3)	smid Dmel\CG8571 l(3)j6B8 l(3)j8A6 l(3)s2898 smallminded Smid CG8571 Dmel_CG8571	943	56
Q8SWT2	Q8SWT2_DROME	GH12763p (RHAU helicase, isoform A) (RHAU helicase, isoform B) (EC 3.6.4.12) (EC 3.6.4.13)	Rhau 38E.15 cg9323 DmDHX36 Dmel\CG9323 DmRHAU RHAU CG9323 Dmel_CG9323	942	20
Q9VHM2	VP35L_DROME	VPS35 endosomal protein sorting factor-like	CG8202	942	8
X2J9Z8	X2J9Z8_DROME	Uncharacterized protein, isoform G	Dmel\CG13366 AAD55419 EG:118B3.2 CG13366 Dmel_CG13366	942	5
A0A0B4K689	A0A0B4K689_DROME	Center divider, isoform B (EC 2.7.11.-)	cdi 91F B9.3 CDI Cdi Dmel\CG6027 l(3)07013 TESK1 TSKI CG6027 Dmel_CG6027	942	4
D0IQF4	D0IQF4_DROME	MIP13644p (MIP13744p) (Uncharacterized protein, isoform C)	CG14304-RB Dmel\CG14304 CG14304 Dmel_CG14304	942	2
P08970	SUHW_DROME	Protein suppressor of hairy wing	su(Hw) CG8573	941	30
Q9W4D2	RNP4F_DROME	RNA-binding protein 4F	Rnp4F 4f-rnp CG3312	941	30
Q9VUY4	Q9VUY4_DROME	Isoleucyl-tRNA synthetase (EC 6.1.1.5)	IleRS-m Dmel\CG5414 CG5414 Dmel_CG5414	941	23
Q9VJ75	Q9VJ75_DROME	GH08340p (Uncharacterized protein, isoform A) (Uncharacterized protein, isoform B)	Dmel\CG10413 CG10413 Dmel_CG10413	941	19
Q9W1N8	Q9W1N8_DROME	LD45221p (Minus)	mi Dmel\CG5360 l(2)SH0818 l(2)SH2 0818 CG5360 Dmel_CG5360	941	7
Q7PLV6	Q7PLV6_DROME	FI02158p	Dmel\CG40470 CG40470-RA CG40470 Dmel_CG40470	941	2
Q9VXA2	Q9VXA2_DROME	Uncharacterized protein, isoform A	Dmel\CG13003 CG13003 Dmel_CG13003	941	2
P91926	AP2A_DROME	AP-2 complex subunit alpha (Alpha-adaptin)	AP-2alpha CG4260	940	38
Q8IN25	Q8IN25_DROME	Aminopeptidase (EC 3.4.11.-)	Dmel\CG31198 anon-WO0140519.12 anon-WO0140519.24 CG5845 CG31198 Dmel_CG31198	940	29
Q9VLC0	VPS54_DROME	Vacuolar protein sorting-associated protein 54 (Protein scattered)	scat CG3766	940	6
Q9W4K8	Q9W4K8_DROME	FI22513p1	Dmel\CG3626 CG3626-RA CG3626 Dmel_CG3626	939	20
Q24145	SHARK_DROME	Tyrosine-protein kinase Shark (EC 2.7.10.2)	Shark Tk7 CG18247	939	11
Q9VH85	Q9VH85_DROME	GH14967p (Sidestep VII, isoform A) (Sidestep VII, isoform B)	side-VII 12950 CT32101 Dmel\CG12950 CG12950 Dmel_CG12950	939	1
Q8IQ27	UBP2_DROME	Ubiquitin carboxyl-terminal hydrolase Usp2 (EC 3.4.19.12) (Ubiquitin specific protease 2)	Usp2 CG14619	938	5
E1JIM1	E1JIM1_DROME	Non-specific lethal 1, isoform J	nsl1 Dmel\CG4699 E(nos) l(3)06536 l(3)S009413 NSL1 Nsl1 wah CG4699 Dmel_CG4699	936	3
Q9VGK1	Q9VGK1_DROME	FI03704p (IP01261p) (IP01262p) (LD23980p)	CG17822 CG18476-RA Dmel\CG18476 CG18476 Dmel_CG18476	936	1
A0A0B4KEI5	A0A0B4KEI5_DROME	Arsenite-resistance protein 2 homolog (Serrate RNA effector molecule homolog)	Ars2 anon-WO0118547.166 ars2 Dmel\CG7843 CG7843 Dmel_CG7843	935	55
Q9VMB4	Q9VMB4_DROME	RE27507p (Uncharacterized protein, isoform A) (Uncharacterized protein, isoform C)	Dmel\CG11319 CG11319 Dmel_CG11319	935	5
Q8SWR0	Q8SWR0_DROME	RE23942p (Uncharacterized protein, isoform A)	Dmel\CG7884 CG7884 Dmel_CG7884	935	2
A0A0B4LFQ3	A0A0B4LFQ3_DROME	Non-specific serine/threonine protein kinase (EC 2.7.11.1)	hppy anon-WO0153538.68 Dmel\CG7097 EP-704 GLK Hppy KHS1 l(2)SH1261 l(2)SH2 1261 MAP4K3 CG7097 Dmel_CG7097	934	11
A1Z9L2	A1Z9L2_DROME	Reduction in Cnn dots 1, isoform C (EC 3.-.-.-)	Rcd1 cg8233 Dmel\CG8233 NSL3 Nsl3 CG8233 Dmel_CG8233	934	7
Q9W3V2	Q9W3V2_DROME	FI19713p1	Dmel\CG4557 AAF46211 CG4557-RA CG4557 Dmel_CG4557	933	10
Q0KI00	Q0KI00_DROME	Aminopeptidase (EC 3.4.11.-)	SP1029 Dmel\CG11956 ptl ptls SP1029-RA CG11956 Dmel_CG11956	932	35
Q9VQG0	Q9VQG0_DROME	LD21546p (Transportin-Serine/Arginine rich, isoform A) (Transportin-Serine/Arginine rich, isoform B)	Tnpo-SR anon-EST:Posey294 Dmel\CG2848 dTRN-SR TNPO3 Trn-SR CG2848 Dmel_CG2848	932	18
B7Z014	B7Z014_DROME	Cappuccino, isoform G (LP14792p)	capu capp Capu capu-RG CG15420 Dmel\CG3399 CG3399 Dmel_CG3399	932	4
A0A0B4K7U8	A0A0B4K7U8_DROME	Latrophilin Cirl	Cirl ADGRL3 anon-WO0170980.7 anon-WO0170980.8 BcDNA:GH07331 CIRL dCirl dcirl Dmel\CG8639 CG8639 Dmel_CG8639	932	1
Q9VVU6	Q9VVU6_DROME	PRP6 homolog (Pre-mRNA-processing factor 6) (U5 snRNP-associated 102 kDa protein)	Prp6 BcDNA:LD43276 Dmel\CG6841 CG6841 Dmel_CG6841	931	45
Q9VF92	Q9VF92_DROME	ENL/AF9-related, isoform A (ENL/AF9-related, isoform C) (FI01302p)	ear AF-9 AF9 dENL Dmel\CG4913 Ear ENL TFIIF CG4913 Dmel_CG4913	931	14
Q9VWI6	Q9VWI6_DROME	Kekkon 5, isoform A (Kekkon 5, isoform B) (Kekkon 5, isoform C) (Kekkon 5, isoform D) (LP23752p)	kek5 CT10486 Dmel\CG12199 kek-5 Kek5 CG12199 Dmel_CG12199	931	12
A0A0B4LFB8	A0A0B4LFB8_DROME	Dynamin-like 120 kDa protein, form S1 (EC 3.6.5.5) (Dynamin-like 120 kDa protein, mitochondrial)	Opa1 Dmel\CG8479 dOPA1 dOpa1 l(2)s3475 OPA1 opa1 OPA1-like Opa1-like opa1-like CG8479 Dmel_CG8479	930	22
M9NCQ1	M9NCQ1_DROME	Uncharacterized protein, isoform B	Dmel\CG31663 BcDNA:GH27779 CG15359 CG15360 CG31663 Dmel_CG31663	930	10
B7Z0R1	B7Z0R1_DROME	Sidestep, isoform B	side CG12510 CG13973 CG13974 CG13975 CG13979 CT33527 CT33528 Dmel\CG31062 Doe doe Side CG31062 Dmel_CG31062	929	1
M9PCN5	M9PCN5_DROME	pH-sensitive chloride channel 1, isoform O	pHCl-1 BcDNA:GH21757 BP1024 CG12486 CG13444 CG33989 CG6112 CT19189 Dmel\CG44099 pHCl pHCL-A CG44099 Dmel_CG44099	929	1
Q8IMV6	Q8IMV6_DROME	Scaffold attachment factor B, isoform B	Saf-B cg6995 Dmel\CG6995 LD22822 SAF-B saf-b SAFB CG6995 Dmel_CG6995	928	70
Q9VLX0	Q9VLX0_DROME	Lysine ketoglutarate reductase (EC 1.5.1.8) (EC 1.5.1.9) (Saccharopine dehydrogenase)	LKRSDH anon-WO0149856.1 BEST:CK02318 CK02318 dLKR Dmel\CG7144 LKR lys SDH CG7144 Dmel_CG7144	928	33
Q9XZ12	Q9XZ12_DROME	Uncharacterized protein	Dmel\CG7600 CG7600 Dmel_CG7600	928	10
A8DYT3	A8DYT3_DROME	Uncharacterized protein, isoform E (Uncharacterized protein, isoform G) (Uncharacterized protein, isoform J)	Dmel\CG4238 CG4238 Dmel_CG4238	928	7
A1Z705	A1Z705_DROME	GPI ethanolamine phosphate transferase 2	PIG-G CG2144-RA Dmel\CG2144 CG2144 Dmel_CG2144	927	5
Q95SR0	Q95SR0_DROME	Aminopeptidase (EC 3.4.11.-)	CG11955 Dmel\CG31445 CG31445 Dmel_CG31445	927	5
Q9W0S7	SND1_DROME	Staphylococcal nuclease domain-containing protein 1 (EC 3.1.31.1) (Tudor staphylococcal nuclease)	Tudor-SN p100 SND1 TSN CG7008	926	99
Q86BS3	Q86BS3_DROME	Chromator, isoform A (Chromator, isoform B) (Chromator, isoform C) (Chromator, isoform D) (Chromator, isoform E) (MIP27283p1)	Chro anon-EST:fe2E3 Chiz Chr CHRIZ Chriz CHRO chro Chro(Chriz) Chro-RB Dmel\CG10712 MRG15 CG10712 Dmel_CG10712	926	50
Q8IN71	Q8IN71_DROME	Anoctamin	subdued Dmel\CG16718 CG16718 Dmel_CG16718	926	4
Q7K4B6	TMTC3_DROME	Protein O-mannosyl-transferase Tmtc3 (EC 2.4.1.109) (Transmembrane and TPR repeat-containing protein 3)	Tmtc3 CG4050	926	3
Q9W3G1	Q9W3G1_DROME	Uncharacterized protein, isoform A (Uncharacterized protein, isoform B)	Dmel\CG10555 CG10555 Dmel_CG10555	926	3
Q9VT65	CANB_DROME	Calpain-B (EC 3.4.22.-) (Calcium-activated neutral proteinase B) (CANP B) [Cleaved into: Calpain-B catalytic subunit 1; Calpain-B catalytic subunit 2]	CalpB CG8107	925	32
A0A0B4KET3	A0A0B4KET3_DROME	Muscleblind, isoform S	mbl BG01127 CG10941 CG14477 chaste chst cht Dmel\CG33197 l(2)01038 l(2)k01212 l(2)k05507 mb1 Mbl mbn mm n(2)k07110 CG33197 Dmel_CG33197	925	4
Q8INT6	Q8INT6_DROME	FI20159p1 (Mondo, isoform E)	Mondo 154826_at anon-39Da bHLHd12 ChREBP Dmel\CG18362 dmondo Mio mio Mio-RE mlx mondo CG18362 Dmel_CG18362	925	3
Q7KMM4	Q7KMM4_DROME	BcDNA.GH04962 (Glucosidase 2 alpha subunit, isoform A) (Glucosidase 2 alpha subunit, isoform B) (Glucosidase 2 alpha subunit, isoform C) (EC 3.2.1.-) (Glucosidase 2 alpha subunit, isoform D) (Glucosidase 2 alpha subunit, isoform E)	GCS2alpha BcDNA.GH04962 BcDNA:GH04962 clot#312 Dmel\CG14476 CG14476 Dmel_CG14476	924	68
X2JEU3	X2JEU3_DROME	Uncharacterized protein, isoform C	Dmel\CG1737 CG1737 Dmel_CG1737	924	22
O16810	ORC1_DROME	Origin recognition complex subunit 1 (DmORC1)	Orc1 CG10667	924	21
Q9VAM2	Q9VAM2_DROME	Aminopeptidase (EC 3.4.11.-)	Dmel\CG11951 CG11951 Dmel_CG11951	924	7
Q9VK95	Q9VK95_DROME	MIP30126p (Polycystic kidney disease 2) (Polycystin-2)	Pkd2 AMO Amo amo Dmel\CG6504 Dmpkd2 PKD2 pkd2 Pkd2-RA TRPP TRPP2 CG6504 Dmel_CG6504	924	2
O46067	O46067_DROME	EG:25E8.1 protein (GH11566p) (Uncharacterized protein, isoform A) (Uncharacterized protein, isoform B)	GRP170 CT9894 Dmel\CG2918 EG:25E8.1 Grp170 CG2918 Dmel_CG2918	923	78
X2JAF7	X2JAF7_DROME	Non-lysosomal glucosylceramidase (NLGase) (EC 3.2.1.45)	CG7469 BG:DS01068.2 CG15287 CG31837 Dmel\CG33090 CG33090 Dmel_CG33090	923	25
M9PID3	M9PID3_DROME	HP1 and insulator partner protein 1, isoform D (EC 4.2.1.17)	HIPP1 Dmel\CG3680 Hipp1 CG3680 Dmel_CG3680	923	18
P18475	TORSO_DROME	Tyrosine-protein kinase receptor torso (EC 2.7.10.1)	tor CG1389	923	2
M9PDQ7	M9PDQ7_DROME	Trachealess, isoform G	trh 3.1 bHLHe13 BP1081 CG13885 CG6883 Dmel\CG42865 DMU42699 HDC07747 l(3)10512 TRH Trh CG42865 Dmel_CG42865	923	1
Q9VE98	Q9VE98_DROME	GH01043p	Dmel\CG8064 CG8064 Dmel_CG8064	922	33
Q9VFV8	Q9VFV8_DROME	WD repeat-containing protein 55 homolog	Dmel\CG9799 CG9799 Dmel_CG9799	922	27
Q24253	Q24253_DROME	AP complex subunit beta	AP-1-2beta 2 2beta AP-1 AP-1-2-beta AP-1beta AP-1beta1 AP-2beta AP-beta1 AP1beta1 AP2beta2 apl1 apl2 BAD1 BAP Bap bap Beta-adaptin beta1 beta2-ada cg12532 Dmel\CG12532 CG12532 Dmel_CG12532	921	43
Q7K3L1	MARS_DROME	Guanylate kinase-associated protein mars	mars gkap CG17064	921	22
A0A0B4KFX7	A0A0B4KFX7_DROME	Pumilio, isoform H	pum anon-WO0172774.19 bem CG9763 Dmel\CG9755 EP(3)0883 fs(3)02003 l(3)01688 ova ovt PKL pkl PUM Pum CG9755 Dmel_CG9755	921	17
Q9VJ29	TNG6_DROME	Transport and Golgi organization protein 6	Tango6 CG18398	921	13
Q9VPB7	Q9VPB7_DROME	FI17508p1	Pcif1 CG11399-RB Dmel\CG11399 CG11399 Dmel_CG11399	920	23
P14773	HMDH_DROME	3-hydroxy-3-methylglutaryl-coenzyme A reductase (HMG-CoA reductase) (EC 1.1.1.34)	Hmgcr HmG-CoAR CG10367	920	2
Q9VW54	Q9VW54_DROME	26S proteasome non-ATPase regulatory subunit 2	Rpn1 BcDNA:LD21723 Dmel\CG7762 p97 RPN1 S2 CG7762 Dmel_CG7762	919	55
Q9VT61	Q9VT61_DROME	LD27033p (Uncharacterized protein, isoform A) (Uncharacterized protein, isoform B)	Ciz1 BcDNA:GH07921 Dmel\CG8108 CG8108 Dmel_CG8108	919	38
Q9VA02	DHTK1_DROME	Probable 2-oxoglutarate dehydrogenase E1 component DHKTD1 homolog, mitochondrial (EC 1.2.4.2)	CG1544	919	22
Q9VT19	Q9VT19_DROME	Uncharacterized protein	Dmel\CG3335 cg3335 Dm-RBD-1 Q9VT19 CG3335 Dmel_CG3335	918	31
Q9VYA5	Q9VYA5_DROME	DNA ligase 4 (EC 6.5.1.1) (DNA ligase IV) (Polydeoxyribonucleotide synthase [ATP] 4)	DNAlig4 Dmel\CG12176 Lig4 lig4 Lig4-RA ligaseIV ligIV RE37186 CG12176 Dmel_CG12176	918	7
X2JD52	X2JD52_DROME	Uncharacterized protein, isoform B	Dmel\CG11929 CG11929 Dmel_CG11929	918	1
P43248	MSH2_DROME	DNA mismatch repair protein spellchecker 1	spel1 CG4215	917	43
Q9XYP8	GCP3_DROME	Gamma-tubulin complex component 3 (Gamma-ring complex protein 91 kDa)	Grip91 l(1)dd4 CG10988	917	35
Q9VBX5	Q9VBX5_DROME	LD39904p (Tubulin tyrosine ligase-like 5, isoform A) (Tubulin tyrosine ligase-like 5, isoform B)	TTLL5 CG10057 DmCG31108 Dmel\CG31108 DmTTLL5 CG31108 Dmel_CG31108	917	4
Q9V4B8	Q9V4B8_DROME	RE68558p (Uncharacterized protein, isoform A) (Uncharacterized protein, isoform C)	CT7856 CG10323 CG11288 CT31491 Dmel\CG31999 CG31999 Dmel_CG31999	917	3
Q9VQ26	RB3GP_DROME	Rab3 GTPase-activating protein catalytic subunit	CG31935	916	28
Q7JWP9	Q7JWP9_DROME	RE09008p (Uncharacterized protein, isoform A) (Uncharacterized protein, isoform B) (Uncharacterized protein, isoform C)	capricious-like 5819 CT18212 Dmel\CG5819 tartan CG5819 Dmel_CG5819	915	11
O62621	COPB2_DROME	Coatomer subunit beta' (Beta'-coat protein) (Beta'-COP)	beta'COP CG6699	914	45
Q9VZQ7	Q9VZQ7_DROME	Uncharacterized protein	Dmel\CG14961 CG14961 Dmel_CG14961	914	26
A1ZA89	A1ZA89_DROME	Alpha-dystroglycan (Beta-dystroglycan) (Dystroglycan) (Dystrophin-associated glycoprotein 1)	Dg alpha-DG atu CT41273 DG dg dgn DmDG Dmel\CG18250 dys CG18250 Dmel_CG18250	914	15
Q5LJN3	Q5LJN3_DROME	Occludin-Related Y	ORY Dmel\CG40446 Ory ory CG40446 Dmel_CG40446	914	2
Q9VIC9	Q9VIC9_DROME	10-formyltetrahydrofolate dehydrogenase (EC 1.5.1.6)	Dmel\CG8665 CG8665-RA CG8665 Dmel_CG8665	913	35
Q9W0Y6	PAIN_DROME	Transient receptor potential cation channel protein painless	pain CG15860	913	19
Q9V3R1	A36DE_DROME	Accessory gland protein Acp36DE	Acp36DE CG7157	912	39
Q960V1	Q960V1_DROME	LD33361p (Simjang, isoform C)	simj 68-like anon-WO0118547.361 CG7983 CG8000 Dmel\CG32067 dp66 l(3)01814 l(3)j4A5 l(3)rN672 p66 SIMJ CG32067 Dmel_CG32067	912	17
Q9W1S1	Q9W1S1_DROME	Aminopeptidase (EC 3.4.11.-)	BEST:LD34564 CG3502-RB Dmel\CG3502 CG3502 Dmel_CG3502	912	7
A1Z8X9	A1Z8X9_DROME	Peptidase_M28 domain-containing protein	Dmel\CG33012 CG13161 CG30041 CG33012 Dmel_CG33012	912	3
Q9W4N9	Q9W4N9_DROME	Gaulos, isoform A (Gaulos, isoform B) (RE16777p)	Glos Dmel\CG2941 Gem4 Gem4a GEMIN4 CG2941 Dmel_CG2941	911	29
Q8IRT0	Q8IRT0_DROME	Gemin 4b	Gem4b Dmel\CG32786 CG32786 Dmel_CG32786	911	26
Q9VR61	Q9VR61_DROME	Non-specific serine/threonine protein kinase (EC 2.7.11.1)	S6kII D-RSK Dmel\CG17596 dRSK dRsk ign RSK Rsk rsk rsk2 S6KII CG17596 Dmel_CG17596	911	12
Q0KI14	Q0KI14_DROME	FI03229p (Uncharacterized protein, isoform A) (Uncharacterized protein, isoform B) (EC 3.6.1.3)	CG18633 BcDNA:GH19411 CG11764 CG18655 CG31121-RA Dmel\CG31121 CG31121 Dmel_CG31121	911	8
Q9W2S8	Q9W2S8_DROME	Aminopeptidase (EC 3.4.11.-)	Dmel\CG9806 CG9806 Dmel_CG9806	911	3
A1ZAX1	EIF3C_DROME	Eukaryotic translation initiation factor 3 subunit C (eIF3c) (Eukaryotic translation initiation factor 3 subunit 8)	eIF3c eIF3-S8 CG4954	910	56
M9MRW6	M9MRW6_DROME	Pigeon, isoform B	pigeon Dmel\CG10739 lio pio CG10739 Dmel_CG10739	910	6
Q9VBC4	Q9VBC4_DROME	AT02583p (RE50270p) (Uncharacterized protein, isoform A) (Uncharacterized protein, isoform B)	Dmel\CG6420 CG6420 Dmel_CG6420	909	2
A0A0B4LGV1	A0A0B4LGV1_DROME	ER membrane protein complex subunit 1	EMC1 Dmel\CG2943 emc1 NEST:bs09f06 CG2943 Dmel_CG2943	908	43
Q9VM71	XRN2_DROME	5'-3' exoribonuclease 2 homolog (EC 3.1.13.-) (Ribonucleic acid-trafficking protein 1) (dRAT1)	Rat1 CG10354	908	36
P49657	MNB_DROME	Serine/threonine-protein kinase minibrain (EC 2.7.12.1)	mnb CG7826	908	23
Q9Y145	Q9Y145_DROME	PRP4 pre-mRNA-processing factor 4 homolog (EC 2.7.11.1) (Serine/threonine-protein kinase PRP4 homolog)	Prp4k BcDNA.GH04978 BcDNA:GH04978 Dmel\CG7028 PRP4 prp4 PRP4K CG7028 Dmel_CG7028	907	15
A0A0B4KGF7	A0A0B4KGF7_DROME	Beta-Mannosidase, isoform H (EC 3.2.1.25)	beta-Man CG12583 Dmel\CG12582 CG12582 Dmel_CG12582	906	22
Q8MLV0	Q8MLV0_DROME	Uncharacterized protein	Dmel\CG30395 CG30395 Dmel_CG30395	906	11
A0A0B4KHC3	A0A0B4KHC3_DROME	Serine/threonine-protein kinase (EC 2.7.11.13)	PKD 150131_at Dmel\CG7125 dPKD PKCm CG7125 Dmel_CG7125	906	7
Q24009	BICC_DROME	Protein bicaudal C	BicC CG4824	905	38
Q9VI54	Q9VI54_DROME	LD29489p (Uncharacterized protein, isoform A)	Dmel\CG1965 CG1965 Dmel_CG1965	905	16
Q961G1	COG3_DROME	Conserved oligomeric Golgi complex subunit 3 (COG complex subunit 3) (Component of oligomeric Golgi complex 3)	Cog3 CG3248	905	11
Q8IMJ2	Q8IMJ2_DROME	Uncharacterized protein	CG2164 BcDNA:AT12234 Dmel\CG31029 CG31029 Dmel_CG31029	905	1
A0A0B4LGF9	A0A0B4LGF9_DROME	Retained, isoform C	retn 2535 BcDNA:LD35748 Dead Ringer Dmel\CG5403 DRI Dri dri EHMT EY2-10 l(2)02535 Retain Retn CG5403 Dmel_CG5403	904	14
Q24174	ABRU_DROME	Protein abrupt (Protein clueless)	ab clu CG43860	904	12
Q8INH5	Q8INH5_DROME	Aminopeptidase (EC 3.4.11.-)	CG11688 CG32473-RB CG8775 Dmel\CG32473 GM08240p CG32473 Dmel_CG32473	903	40
Q9VCB7	Q9VCB7_DROME	Uncharacterized protein	GH20028p Dmel\CG6204 CG6204 Dmel_CG6204	903	6
Q9VCV4	Q9VCV4_DROME	Citrate hydro-lyase (EC 4.2.1.3) (Cytoplasmic aconitate hydratase) (Iron-responsive element-binding protein 1)	Irp-1A C-Acon c-Acon cACON cAcon dIRP Dmel\CG4900 IRF IRP IRP-1 IRP-1A IRP1 IRP1A irp1A CG4900 Dmel_CG4900	902	35
A8DZ00	A8DZ00_DROME	Uncharacterized protein, isoform F	CG6043 CG6108 Dmel\CG44085 CG44085 Dmel_CG44085	902	14
Q9W2E9	Q9W2E9_DROME	Kinase (EC 2.7.-.-)	dmIP6K anon-WO0172774.149 Dmel\CG10082 CG10082 Dmel_CG10082	902	8
Q9TVI0	Q9TVI0_DROME	FI23915p1 (GluRIID) (Glutamate receptor IID) (Ionotropic glutamate receptor subunit IA)	GluRIID brec CT13538 DGluRIID DKaiR-IA Dmel\CG18039 DmelGluRIID GluR-IID GluRIA gluRIID GluRIID-RA Kai-RIA KaiRIA kaiRIA CG18039 Dmel_CG18039	902	3
Q9VYW4	Q9VYW4_DROME	LD04461p (Uncharacterized protein, isoform A) (Uncharacterized protein, isoform B) (EC 3.6.1.3)	Dmel\CG1703 CG1703 Dmel_CG1703	901	46
Q8MRI4	Q8MRI4_DROME	ATP-binding domain-containing protein 4 (EC 6.3.1.14) (Diphthamide synthase) (Diphthamide synthetase) (Diphthine--ammonia ligase) (Protein DPH6 homolog)	Dmel\CG1578 CG1578 Dmel_CG1578	901	21
Q9VI72	Q9VI72_DROME	Spindle assembly abnormal 4	Sas-4 CPAP d-SAS-4 D-Sas4 D-sas4 Dmel\CG10061 DmSas4 DSAS-4 DSas-4 Dsas-4 dsas-4 DSas4 Dsas4 l(3)S2214 l(3)s2214 SAS-4 sas-4 SAS4 Sas4 sas4 CG10061 Dmel_CG10061	901	7
Q9VFF3	Q9VFF3_DROME	Rrp6, isoform B (EC 3.1.13.-) (Rrp6, isoform C)	Rrp6 Dmel\CG7292 DmRrp6 dRrp6 RRP6 rrp6 CG7292 Dmel_CG7292	900	26
Q9VS37	Q9VS37_DROME	Cell division cycle 27, isoform A (Cell division cycle 27, isoform B) (LD12661p)	Cdc27 APC3 Apc3 CDC27 cdc27 CDC27Dm Dmcdc27 Dmel\CG8610 l(3)L7123 mks CG8610 Dmel_CG8610	900	16
Q9VGZ3	Q9VGZ3_DROME	Citrate hydro-lyase (EC 4.2.1.3) (Cytoplasmic aconitate hydratase) (Iron-responsive element-binding protein 1)	Irp-1B 144037_at C-Acon cACON cAcon dIRP Dmel\CG6342 IRF IRP IRP-1 IRP-1B irp-1B IRP1 IRP1B irp1B CG6342 Dmel_CG6342	899	51
Q58CJ5	Q58CJ5_DROME	GH01093p (Sarcomere length short, isoform D) (Sarcomere length short, isoform F) (Sarcomere length short, isoform G)	sals CG14703 CG6771 Dmel\CG31374 CG31374 Dmel_CG31374	899	16
Q960W0	Q960W0_DROME	LD32258p (Uncharacterized protein, isoform A) (Uncharacterized protein, isoform B)	CG31643PA BcDNA:LD32258 Dmel\CG31643 CG31643 Dmel_CG31643	899	10
A1ZA03	A1ZA03_DROME	Pms2 (EC 3.6.1.3)	Pms2 Dmel\CG8169 dmlh-2 dmlh2 dpms2 Mlh2 pms2 CG8169 Dmel_CG8169	899	5
Q9VB32	Q9VB32_DROME	GPI ethanolamine phosphate transferase 1 (EC 2.-.-.-)	Dmel\CG13978 CG13978 Dmel_CG13978	898	3
F0JAG6	F0JAG6_DROME	Alpha actinin, isoform F (RH55631p)	Actn ACTN actn Actn-RA alpha-actinin alphaActn CT14163 CT14232 Dmel\CG4376 EG:133E12.1 fliA GA17 HM-29 l(1)2Cb l(1)EA82 y CG4376 Dmel_CG4376	897	65
Q9W5R5	Q9W5R5_DROME	LD47843p (Sarcolemma associated protein, isoform A) (Sarcolemma associated protein, isoform D)	Slmap Dmel\CG17494 slmap CG17494 Dmel_CG17494	897	27
Q9V5R2	Q9V5R2_DROME	GH14288p1 (Peroxin 6, isoform C) (EC 3.6.1.3)	Pex6 CG18003-RC CG30019 DmCG11919 Dmel\CG11919 DmelPex6 PEX6 CG11919 Dmel_CG11919	897	7
A1Z763	A1Z763_DROME	MIP13269p (Uncharacterized protein, isoform A) (Uncharacterized protein, isoform B)	Dmel\CG30377 CG14595 CG1918 CG30377-RA CG30377 Dmel_CG30377	897	2
Q9VDD8	Q9VDD8_DROME	Ubiquitin carboxyl-terminal hydrolase (EC 3.4.19.12)	Usp8 CT18196 Dmel\CG5798 dUBPY Q9VDD8 UBPY UbpY Ubpy ubpy Ubpy-RA USP8 usp8 CG5798 Dmel_CG5798	896	23
P22815	BOSS_DROME	Protein bride of sevenless	boss CG8285	896	7
Q494K2	Q494K2_DROME	WD repeat-containing protein 55 homolog	Ctf4 anon-WO0140519.180 Dmel\CG13350 CG13350 Dmel_CG13350	895	41
Q9VGJ7	Q9VGJ7_DROME	FI23918p1	Dmel\CG6834 CG6834-RA CG6834 Dmel_CG6834	895	12
Q9VQQ9	EXOC2_DROME	Exocyst complex component 2 (Exocyst complex component Sec5)	Sec5 CG8843	894	23
Q9VIZ3	Q9VIZ3_DROME	LD25692p (Lethal (2) 37Cb) (EC 3.6.4.13)	l(2)37Cb Cb cg10689 Dmel\CG10689 l(2)E104 CG10689 Dmel_CG10689	894	22
Q8T043	Q8T043_DROME	Chaski, isoform A (Chaski, isoform B) (Chaski, isoform C) (LD30953p) (MIP06944p)	chk CG3409-RA Dmel\CG3409 CG3409 Dmel_CG3409	894	7
A1ZAZ2	A1ZAZ2_DROME	Sarcosine dehydrogenase (EC 1.-.-.-) (EC 1.5.8.3)	Sardh Dmel\CG6385 sardh CG6385 Dmel_CG6385	894	5
Q9VYH8	Q9VYH8_DROME	Kazal-like domain-containing protein	Dmel\CG15721 CG15721 Dmel_CG15721	894	3
M9NDF0	M9NDF0_DROME	Smog, isoform E	smog anon-WO0170980.181 anon-WO0170980.182 CG11923 CG11925 Dmel\CG31660 pog Smog CG31660 Dmel_CG31660	894	2
Q9VRV8	Q9VRV8_DROME	FI21453p1 (Transportin, isoform A) (Transportin, isoform B) (Transportin, isoform C) (Transportin, isoform D)	Tnpo Dmel\CG7398 dTNPO dTRN dTrn IMPbeta2 Kapbeta2 Tm TRN Trn Trn-RA Trn1 CG7398 Dmel_CG7398	893	36
Q9VUY1	Q9VUY1_DROME	Chloride channel protein	ClC-c anon-WO0138359.7 Clc-c ClC-c-RC DmClC-c DmClCc Dmel\CG5284 CG5284 Dmel_CG5284	893	13
O16102	CHD3_DROME	Chromodomain-helicase-DNA-binding protein 3 (EC 3.6.4.12) (ATP-dependent helicase Chd3)	Chd3 CG9594	892	12
Q9VFP5	Q9VFP5_DROME	RE70955p	Dmel\CG9925 CG9925 Dmel_CG9925	892	6
A1Z909	A1Z909_DROME	LD11307p	Dmel\CG8545 CG8545-RA Nol1Nt CG8545 Dmel_CG8545	891	45
P42283	LOLA1_DROME	Longitudinals lacking protein, isoform G	lola CG12052	891	30
Q4U2G8	Q4U2G8_DROME	LD02432p (Uncharacterized protein, isoform A) (Uncharacterized protein, isoform C)	Dmel\CG11961 CG11961-PA CG11961 Dmel_CG11961	891	20
Q9VGJ8	Q9VGJ8_DROME	RE03989p	Dmel\CG6830 CG6830 Dmel_CG6830	891	20
Q9VV38	Q9VV38_DROME	RE07247p (Uncharacterized protein, isoform A)	Dmel\CG4998 cSPH66 SPH66 CG4998 Dmel_CG4998	891	10
Q9W4V1	Q9W4V1_DROME	Uncharacterized protein, isoform E	EG:100G7.6 Dmel\CG3588 CG3588 Dmel_CG3588	891	7
O61361	O61361_DROME	CROL BETA (Crooked legs, isoform B)	crol anon-EST:Liang-1.74 anon-EST:Liang-2.48 clone 1.74 clone 2.48 croI Crol crol alpha crol beta crol gamma Dmel\CG14938 l(2)04418 l(2)s2346 ORE-15 CG14938 Dmel_CG14938	891	5
Q9VWI2	Q9VWI2_DROME	N(Alpha)-acetyltransferase 15/16, isoform A (N(Alpha)-acetyltransferase 15/16, isoform B) (SD09860p)	Naa15-16 16 Dmel\CG12202 dNaa15 dNat1 l(1)G0311 Naa15 NAA15-16 NAT1 Nat1 CG12202 Dmel_CG12202	890	57
Q9VVG4	EXOC1_DROME	Exocyst complex component 1 (Exocyst complex component Sec3)	Sec3 CG3885	889	21
A0A0B4K6R9	A0A0B4K6R9_DROME	Darkener of apricot, isoform X (EC 2.7.11.-)	Doa 02 0844 CG1658 CG31049 CG33204 CG33553 CLK2 Dmel\CG42320 DOA doa l(3)01705 l(3)S084402 l(3)s2784 Msu CG42320 Dmel_CG42320	889	13
Q9VZ63	Q9VZ63_DROME	RE22038p	Dmel\CG2202 CG2202 Dmel_CG2202	889	2
A1Z7Y7	A1Z7Y7_DROME	Spaghetti-squash activator, isoform C (EC 2.7.11.-) (EC 2.7.11.18) (Spaghetti-squash activator, isoform D)	sqa CG1776 CG30004 Dmel\CG42347 FBgn0259678 CG42347 Dmel_CG42347	888	9
Q23989	QUAI_DROME	Villin-like protein quail	qua CG6433	888	9
P49735	MCM2_DROME	DNA replication licensing factor Mcm2 (EC 3.6.4.12) (Minichromosome maintenance 2 protein) (DmMCM2)	Mcm2 CG7538	887	46
Q7KUD4	Q7KUD4_DROME	Phospholipase A(2) (EC 3.1.1.4)	iPLA2-VIA diPLA2-VIA Dmel\CG6718 CG6718 Dmel_CG6718	887	40
Q9VZF5	Q9VZF5_DROME	Kinesin-like protein	pav 08 0934 0973 13 2A12 2A12MEL anon-EST:fe2A12 anon2A12 Dmel\CG1258 DmKLP1 DmMKLP1 DmPAV DmPav group D KIF 23 KIF23 kinesin-6 KLP MKLP1 Mklp1 PAV Pav Pav KLP PAV-KLP Pav-KLP Pav-Klp Pav-klp pav-KLP pav-Klp PAV-MKLP pav-RA PavKLP CG1258 Dmel_CG1258	887	25
Q9VQY8	Q9VQY8_DROME	Vacuolar protein sorting-associated protein 53 homolog	Vps53 CG3338-RA Dmel\CG3338 CG3338 Dmel_CG3338	887	17
Q9VIH3	MTP_DROME	Microsomal triacylglycerol transfer protein (MTP)	Mtp CG9342	886	43
Q9VTK2	POMT1_DROME	Protein O-mannosyltransferase 1 (EC 2.4.1.109) (Dolichyl-phosphate-mannose--protein mannosyltransferase 1) (dPOMT1) (Protein rotated abdomen)	rt POMT1 CG6097	886	8
Q8IMR0	Q8IMR0_DROME	Lysosomal enzyme receptor protein (Lysosomal enzyme receptor protein, isoform A)	Lerp anon-WO0118547.383 CG14255 CG14256 CG6390 CG6396 Dmel\CG31072 LERP CG31072 Dmel_CG31072	886	7
Q9VM64	IHOG_DROME	Interference hedgehog	ihog CG9211	886	5
Q9VKR7	Q9VKR7_DROME	Uncharacterized protein, isoform B (Uncharacterized protein, isoform D)	Dmel\CG7300 CG7300 Dmel_CG7300	886	2
Q9VFW8	Q9VFW8_DROME	Aminopeptidase (EC 3.4.11.-)	Dmel\CG8774 CG8774 Dmel_CG8774	885	24
Q9VNX1	POLH_DROME	DNApol-eta (EC 2.7.7.7)	DNApol-eta DNApolH dPoleta drad30A POLH CG7143	885	2
Q9VF30	MCMR_DROME	DNA replication licensing factor REC (Protein mini chromosome maintenance-related) (Protein recombination-defective)	rec CG31293	885	1
O18388	IMB_DROME	Importin subunit beta (Karyopherin subunit beta) (Protein ketel)	Fs(2)Ket CG2637	884	46
Q86BI3	Q86BI3_DROME	Zinc-finger protein at 72D, isoform B (Zinc-finger protein at 72D, isoform C) (Zinc-finger protein at 72D, isoform D) (Zinc-finger protein at 72D, isoform F)	Zn72D Dmel\CG5215 l(3)72Dk ZN72D zn72D CG5215 Dmel_CG5215	884	42
M9PI89	M9PI89_DROME	Cyclin T, isoform D (EC 2.7.1.-)	CycT anon-74EFc Dmcyclin T Dmel\CG6292 dT ORE-14 P-TEFb p124 CG6292 Dmel_CG6292	884	12
A1Z9G2	SYF1_DROME	Pre-mRNA-splicing factor syf1 homolog (Pre-mRNA-splicing factor fandango) (Protein faint sausage)	fand fas CG6197	883	29
M9NDH5	M9NDH5_DROME	Beta amyloid protein-like, isoform E	Appl Abeta APP APP-like APPL appl BcDNA:GH04413 dAbeta dAPPL dAPPl Dmel\CG7727 EG:65F1.5 CG7727 Dmel_CG7727	883	7
Q9VZQ9	Q9VZQ9_DROME	AT20596p (Striatin interacting protein, isoform A) (Striatin interacting protein, isoform C)	Strip Dmel\CG11526 strip CG11526 Dmel_CG11526	882	15
A0A0B4LHF0	A0A0B4LHF0_DROME	Uncharacterized protein, isoform E	dPR72 B'' Dmel\CG4733 dPP2A-PR72 PP2A like PP2A-B'' PR-72 PR72 CG4733 Dmel_CG4733	882	11
Q9VGF0	Q9VGF0_DROME	Midline fasciclin, isoform C (Midline fasciclin, isoform I) (Midline fasciclin, isoform K)	mfas 7 87A7-9 anon-87Af anon-EST:Liang-97 anon-WO0140519.174 BEST:GH06752 clone 97 Dmel\CG3359 gh06752 Mfas CG3359 Dmel_CG3359	881	34
Q7JR83	Q7JR83_DROME	Hormone-sensitive lipase, isoform A (Hormone-sensitive lipase, isoform B) (EC 3.1.1.-) (Hormone-sensitive lipase, isoform C) (RE52776p)	Hsl A anon-56Ea dHSL dhsl Dmel\CG11055 HSL CG11055 Dmel_CG11055	881	10
A0A0B4KFC9	A0A0B4KFC9_DROME	Uncharacterized protein, isoform C	Dmel\CG10073 CG10073 Dmel_CG10073	881	3
Q9VNF6	Q9VNF6_DROME	Metastasis associated 1-like, isoform A	MTA1-like Dmel\CG2244 dMTA dMTA-1 dMTA1-like MTA MTA-like MTA1 p120 CG2244 Dmel_CG2244	880	43
Q9W147	Q9W147_DROME	RNA polymerase II subunit A C-terminal domain phosphatase (EC 3.1.3.16)	Fcp1 21483550 Dmel\CG12252 DmFcp1 Dmfcp1 fcp1 CG12252 Dmel_CG12252	880	20
Q9V9A8	PHTF_DROME	Protein phtf	phtf CG3268	880	2
Q9VDC6	Q9VDC6_DROME	Ebony (EC 6.2.1.3) (LP19442p)	e Dmel\CG3331 Ebony CG3331 Dmel_CG3331	879	18
O76874	O76874_DROME	SD17974p (Uncharacterized protein, isoform A) (Uncharacterized protein, isoform B) (Uncharacterized protein, isoform C) (Uncharacterized protein, isoform D) (Uncharacterized protein, isoform E)	EG:125H10.1 BEST:CK01670 CK01670 Dmel\CG3777 CG3777 Dmel_CG3777	879	16
Q9W3H7	Q9W3H7_DROME	RE21473p (Stardust, isoform D) (EC 2.7.4.8) (Stardust, isoform K)	sdt anon-EST:fe2E6 BP1063 CG12657 CG12658 CG15339 CG15340 CG15341 CG15342 CG1617 cGUK1 cMAGUK1 Dmel\CG32717 l(1)7Ef pal1 PALS1 Pals1 SDT Sdt sdt-RD Std std CG32717 Dmel_CG32717	879	10
M9NDL7	M9NDL7_DROME	RALBP1 associated Eps domain containing, isoform B	Reps Dmel\CG6192 REPS CG6192 Dmel_CG6192	878	16
Q9W410	Q9W410_DROME	GH06635p	PF1 Dmel\CG3815 Pf1 CG3815 Dmel_CG3815	878	11
P34021	ECR_DROME	Ecdysone receptor (20-hydroxy-ecdysone receptor) (20E receptor) (EcRH) (Ecdysteroid receptor) (Nuclear receptor subfamily 1 group H member 1)	EcR NR1H1 CG1765	878	2
Q9VE88	Q9VE88_DROME	Uncharacterized protein, isoform B	lincRNA.804 Dmel\CG15803 CG15803 Dmel_CG15803	878	2
Q8MKL0	Q8MKL0_DROME	LP07082p	CG30041;CG30043 CG13161 Dmel\CG30043 CG30043 Dmel_CG30043	878	1
A1Z743	A1Z743_DROME	Uncharacterized protein, isoform A	Dmel\CG46385 anon-WO0118547.176 BEST:LD33067 CG1383 CG1557 CG30497 CG30947 CG45093 EP(2)2618 NEST:bs36c04 CG46385 Dmel_CG46385	877	15
Q9VHA0	SCM_DROME	Polycomb protein Scm (Sex comb on midleg protein)	Scm CG9495	877	9
Q9VXC2	Q9VXC2_DROME	Uncharacterized protein	Dmel\CG13008 CG13009 CG13008 Dmel_CG13008	877	1
Q9VEA2	Q9VEA2_DROME	GH10703p (Vacuolar protein sorting 39)	Vps39 Dmel\CG7146 dVps39 VPS39 vps39 CG7146 Dmel_CG7146	876	11
Q7KVA1	XYLT_DROME	Xylosyltransferase oxt (EC 2.4.2.26) (Imaginal disk type I) (Peptide O-xylosyltransferase)	oxt CG17771 CG32300	876	9
Q59DZ5	Q59DZ5_DROME	Rap GTPase activating protein 1, isoform F	RapGAP1 CG13789 CG13790 CG13791 CG33529 CG34374 CG6682 Dmel\CG44086 FBpp0111515 Q9VM02_DROME RapGAP rapgap RapGap1 Rapgap1 rapgap1 CG44086 Dmel_CG44086	876	5
O96651	TOP3B_DROME	DNA topoisomerase 3-beta (EC 5.6.2.1) (DNA topoisomerase III beta)	Top3beta TOP3 CG3458	875	74
X2JFT2	X2JFT2_DROME	Gone early, isoform B (EC 3.4.24.-)	goe BcDNA:LD21405 Dmel\CG9634 Nepl2 CG9634 Dmel_CG9634	874	14
Q9VKP5	Q9VKP5_DROME	Uncharacterized protein, isoform A (Uncharacterized protein, isoform B)	Dmel\CG6700 CG6700 Dmel_CG6700	874	9
Q9VGG3	Q9VGG3_DROME	LD35413p (Uncharacterized protein, isoform A)	CG18546 anon-WO03070958.3 cDNA CG14732 Dmel\CG31211 CG31211 Dmel_CG31211	874	2
A1Z8Y0	A1Z8Y0_DROME	Uncharacterized protein, isoform A	Dmel\CG13160 CG13160 Dmel_CG13160	874	1
Q9VAH7	Q9VAH7_DROME	RE62393p (Yata, isoform A) (Yata, isoform B)	yata CG1973-RA Dmel\CG1973 Yata CG1973 Dmel_CG1973	873	17
Q7K3Y9	Q7K3Y9_DROME	F-spondin (Spondin-1)	Dmel\CG17739 anon-WO0153538.35 CT39321 CG17739 Dmel_CG17739	873	5
A0A0B4LFA2	A0A0B4LFA2_DROME	Sequoia, isoform B	seq 2R5 49Fc CG17724b CG4037 CG4055 Dmel\CG32904 l(2)49Fc l(2)vr5 Seq vr5 CG32904 Dmel_CG32904	873	3
M9PEB9	M9PEB9_DROME	Uncharacterized protein, isoform C	Dmel\CG17258 CG17258 Dmel_CG17258	873	1
Q9VH20	TAF1B_DROME	TATA box-binding protein-associated factor RNA polymerase I subunit B (TATA box-binding protein-associated factor 1B) (TBP-associated factor 1B)	TAF1B CG6241	872	13
Q9VAM5	Q9VAM5_DROME	Bromodomain containing 8	Brd8 dBrd8 Dmel\CG14514 CG14514 Dmel_CG14514	872	9
M9MRG0	M9MRG0_DROME	Nckx30C, isoform E	Nckx30C calcium CG4106 Dmel\CG18660 NcKX30C NckX30C Nckx30c potassium-dependent sodium CG18660 Dmel_CG18660	872	2
Q9VW72	Q9VW72_DROME	GH08353p	Dmel\CG14183 CG14183 Dmel_CG14183	872	1
Q9NB04	PATJ_DROME	Patj homolog	Patj CG12021	871	11
Q9VWC7	Q9VWC7_DROME	FI02109p (Uncharacterized protein, isoform A) (Uncharacterized protein, isoform B) (Uncharacterized protein, isoform C)	lincRNA.1023 CG12702-RA Dmel\CG12702 CG12702 Dmel_CG12702	870	40
M9PFR5	M9PFR5_DROME	Probable lysine-specific histone demethylase 1 (EC 1.-.-.-)	Su(var)3-3 dLSD1 dLsd1 Dmel Dmel\CG17149 Dmel\LSD1 HDM Hdm LSD1 Lsd1 lsd1 SU(VAR)3-3 Su-var(3)3 Suvar(3)3 CG17149 Dmel_CG17149	870	2
Q9VZ82	Q9VZ82_DROME	Leucyl-tRNA synthetase (EC 6.1.1.4)	LeuRS-m Aats-leu dLARS Dmel\CG7479 LeuRS LRS CG7479 Dmel_CG7479	869	29
P15619	SRYC_DROME	Serendipity locus protein H-1 (Protein pourquoi-pas) (Protein wings-down)	wdn pqp sry h-1 Sry-c CG1454	869	1
A0A0B4JDC3	A0A0B4JDC3_DROME	Uncharacterized protein, isoform B	Dmel\CG6621 TTC14 CG6621 Dmel_CG6621	868	16
Q7JVW5	Q7JVW5_DROME	LD44919p (Uncharacterized protein, isoform A) (Uncharacterized protein, isoform B)	Dmel\CG8950 CG8950 Dmel_CG8950	868	9
A0A0B4KEU8	A0A0B4KEU8_DROME	Uncharacterized protein, isoform C	Dmel\CG10062 anon-WO0140519.226 CG10062 Dmel_CG10062	868	6
Q9VFE2	Q9VFE2_DROME	FI18055p1 (Secreted decoy of InR, isoform A) (Secreted decoy of InR, isoform B) (EC 2.7.10.1)	Sdr CG3837-RA Dmel\CG3837 SDR CG3837 Dmel_CG3837	868	4
Q9VH63	Q9VH63_DROME	Uncharacterized protein	Dmel\CG8516 FBgn0037757 CG8516 Dmel_CG8516	868	4
Q9W149	Q9W149_DROME	RING-type E3 ubiquitin transferase (EC 2.3.2.27)	Dmel\CG11414 CG11414-RA CG11414 Dmel_CG11414	867	35
Q9VQ89	MIO_DROME	GATOR complex protein MIOS (Missing oocyte protein)	mio CG7074	867	11
Q7JYM7	Q7JYM7_DROME	GH11924p	Dmel\CG13326 CG13326 Dmel_CG13326	867	1
Q9W0E4	Q9W0E4_DROME	Aminopeptidase (EC 3.4.11.-)	Psa Dmel\CG1009 dPSA dPsa l(3)06226 PSA CG1009 Dmel_CG1009	866	59
Q26454	MCM4_DROME	DNA replication licensing factor MCM4 (EC 3.6.4.12) (Protein disc proliferation abnormal)	dpa CG1616	866	58
O76922	AUB_DROME	Protein aubergine (Protein sting)	aub CG6137	866	50
Q9VF20	Q9VF20_DROME	ABC-type heme transporter ABCB6 (EC 7.6.2.5) (ATP-binding cassette sub-family B member 6)	Hmt-1 ABCB6 Dmel\CG4225 EP(3)3387 hmt-1 CG4225 Dmel_CG4225	866	26
A1ZBK1	A1ZBK1_DROME	FI23922p1	Dmel\CG10051 CG10051-RA CG10051 Dmel_CG10051	866	8
Q9VHA6	Q9VHA6_DROME	FI05246p (Uncharacterized protein, isoform A)	Dmel\CG8312 CG8312-RA CG8312 Dmel_CG8312	866	3
B7Z048	B7Z048_DROME	Dyschronic, isoform E	dysc anon-AE003536.1 CG17368 CG32131 CG32132 CG34400 CG8760 Dm_3L:69335 Dmel\CG43749 DYSC CG43749 Dmel_CG43749	866	2
M9NDG5	M9NDG5_DROME	Uncharacterized protein, isoform B	Dmel\CG12009 CG12009 Dmel_CG12009	864	9
Q02910	CPN_DROME	Calphotin	Cpn cap CG4795	864	3
Q9VDR1	MED25_DROME	Mediator of RNA polymerase II transcription subunit 25 (Mediator complex subunit 25) (dmPTOV2)	MED25 Arc92 CG12254	863	18
A8JV02	A8JV02_DROME	Uncharacterized protein, isoform C	Dmel\CG34417 BcDNA:GH23906 CG3950 CG3960 CG34417 Dmel_CG34417	862	22
Q9W4P0	Q9W4P0_DROME	LD22456p (Uncharacterized protein, isoform B) (Uncharacterized protein, isoform C) (Uncharacterized protein, isoform D)	Dmel\CG2938 CG2938 Dmel_CG2938	862	5
Q9VLX2	Q9VLX2_DROME	LD22651p	Brd7-9 BRD7 Brd9 Dmel\CG7154 CG7154 Dmel_CG7154	861	17
Q8MT48	Q8MT48_DROME	RE28322p (Uncharacterized protein, isoform A) (Uncharacterized protein, isoform B)	CG9416-PA Dmel\CG9416 CG9416 Dmel_CG9416	861	11
Q9XZS9	Q9XZS9_DROME	EG:33C11.2 protein (LD24267p)	cg11403 Chl1 Dmel\CG11403 EG:33C11.2 CG11403 Dmel_CG11403	861	4
Q7K3Z6	Q7K3Z6_DROME	Exchange protein directly activated by cAMP, isoform D (GH01501p)	Epac CG15235 D-EPAC D-Epac Dm_2R:10367 Dmel\CG34392 epac CG3427 CG34392 Dmel_CG34392	861	3
H9XVM8	H9XVM8_DROME	Uncharacterized protein, isoform K	Dmel\CG1674 CG1674 Dmel_CG1674	860	37
Q0E981	Q0E981_DROME	Uncharacterized protein, isoform A (Uncharacterized protein, isoform B) (EC 2.7.11.-) (Uncharacterized protein, isoform C)	Dmel\CG8485 152964_at SNRK CG8485 Dmel_CG8485	860	3
A0A0B4K621	A0A0B4K621_DROME	Rfx, isoform G	Rfx Dmel\CG6312 dRFX dRfx RFX rfx CG6312 Dmel_CG6312	860	1
Q9VR06	Q9VR06_DROME	FIG4 phosphoinositide 5-phosphatase (LD46494p)	FIG4 dFIG4 Dmel\CG17840 Fig4 CG17840 Dmel_CG17840	858	13
Q9V4Z9	LINES_DROME	Protein lines	lin CG11770	858	4
Q7KVW2	Q7KVW2_DROME	FI18256p1 (POP1 ribonuclease P/MRP subunit)	Pop1 BcDNA:LD21623 CG4129 Dmel\CG32763 l(1)G0045 l(1)G0045-RA l(1)G0312 CG32763 Dmel_CG32763	857	12
O18381	PAX6_DROME	Paired box protein Pax-6 (Protein eyeless)	ey pax6 CG1464	857	1
Q9VTU0	KRI1_DROME	Protein KRI1 homolog	CG5645	855	9
Q8IM95	Q8IM95_DROME	Uncharacterized protein, isoform B	DmelCG11155 CT30863 Dmel\CG11155 CG11155 Dmel_CG11155	855	1
A0A0B4KH76	A0A0B4KH76_DROME	Conserved oligomeric Golgi complex subunit 1	Cog1 cog1 Dmel\CG4848 CG4848 Dmel_CG4848	854	11
Q9VPW1	ASTE_DROME	Protein asteroid	ast CG4426	854	10
Q9VHC5	Q9VHC5_DROME	JmjC domain-containing histone demethylase 2, isoform A (JmjC domain-containing histone demethylase 2, isoform B) (LD20919p)	Kdm3 CG31123 Dmel\CG8165 JHDM2 KDM3 kdm3 CG8165 Dmel_CG8165	854	8
Q9W020	NOM1_DROME	Nucleolar MIF4G domain-containing protein 1 homolog	CG9004	854	8
Q0E9A5	Q0E9A5_DROME	FI21269p1 (Muskelin, isoform A) (Muskelin, isoform B)	muskelin Dmel\CG8811 DmMK muskelin-RB CG8811 Dmel_CG8811	853	20
Q8IMZ9	WFS1_DROME	Wolframin	wfs1 CG4917	853	8
Q9VDH5	Q9VDH5_DROME	Kainate-type ionotropic glutamate receptor subunit 1D	KaiR1D CT12759 DKaiR1D DKaiRID Dmel\CG3822 DmelCG3822 CG3822 Dmel_CG3822	853	8
Q9XYP7	GCP2_DROME	Gamma-tubulin complex component 2 homolog (Gamma-ring complex protein 84 kDa) (d84p) (dGrip84)	Grip84 CG3917	852	29
Q9VAQ0	Q9VAQ0_DROME	Cullin 5 (FI20194p1)	Cul5 Cul-5 cul-5 Cul-5-RA CUL5 cul5 Cullin5 Dmel\CG1401 CG1401 Dmel_CG1401	852	28
Q9VRG8	Q9VRG8_DROME	GH01474p (Uncharacterized protein, isoform A) (Uncharacterized protein, isoform B) (EC 4.1.1.-) (EC 4.1.2.27)	Dmel\CG1486 CG1486 Dmel_CG1486	852	27
Q6NLA3	Q6NLA3_DROME	V-type proton ATPase subunit a	Vha100-1 BcDNA:LD21248 Dmel\CG1709 V0 V0a v0a1 V100 v100 V100-1 vha Vha100 vha100-1 CG1709 Dmel_CG1709	852	23
Q9VEJ2	NOP14_DROME	Nucleolar protein 14 homolog (Nucleolar complex protein 14 homolog)	l(3)07882 CG5824	852	22
A0A0B4J401	A0A0B4J401_DROME	Uncharacterized protein, isoform V	Dmel\CG10737 10737 CG10737 Dmel_CG10737	852	18
Q7JQI1	Q7JQI1_DROME	Deubiquitinating apoptotic inhibitor, isoform A (EC 3.4.22.-) (Deubiquitinating apoptotic inhibitor, isoform B) (LD36231p)	DUBAI Dmel\CG8830 Q7JQI1 Usp38 CG8830 Dmel_CG8830	852	11
Q9VV62	Q9VV62_DROME	Doublesex cognate 73A (RE23490p)	dsx-c73A CG13034 CG4541 Dmel\CG32159 DSC73 dsc73 dsx-c73 l(3)j10E8 CG32159 Dmel_CG32159	852	8
Q9U4G5	Q9U4G5_DROME	AXIN1 up-regulated 1, isoform A (AXIN1 up-regulated 1, isoform B) (AXIN1 up-regulated 1, isoform C) (AXIN1 up-regulated 1, isoform D) (BcDNA.GH09817)	Axud1 BcDNA.GH09817 BcDNA:GH09817 C676 DAxud1 Dmel\CG4272 CG4272 Dmel_CG4272	852	6
A0A0B4K7H0	A0A0B4K7H0_DROME	Tetratricopeptide repeat domain 7, isoform B	Ttc7 BcDNA:LD21719 Dmel\CG8325 l(2)k14710 l(2)k15603 TTC7 YPP1 CG8325 Dmel_CG8325	851	16
A4V201	A4V201_DROME	TBP-associated factor 4, isoform D	Taf4 d110 Dmel\CG5444 dmTAF4 dTAF4 dTAF[[II]]110 dTAFII110 l(3)72Dj p110 SR3-3 SY3-2 TAF110 TAF TAF110 Taf110 taf110 TAF4 taf4 TAF[[II]] TAF[[II]]110 Taf[[II]]110 TAF[II]110 TAFII110 TFIID TFIID 110 CG5444 Dmel_CG5444	851	14
Q9VA34	Q9VA34_DROME	LP06141p (Uncharacterized protein, isoform A) (Uncharacterized protein, isoform B)	Dmel\CG15544 CG15544 Dmel_CG15544	851	1
O46094	O46094_DROME	Phosphoinositide 5-phosphatase (EC 3.1.3.36)	Ocrl Dmel\CG3573 dOCRL dOcrl docrl EG:86E4.5 ocrl CG3573 Dmel_CG3573	850	16
Q24211	STNA_DROME	Protein stoned-A (Stn-A) (StonedA)	stnA CG12500	850	13
Q9VZ04	Q9VZ04_DROME	Glucosidase 1, isoform B (EC 3.2.1.106) (Glucosidase 1, isoform C)	GCS1 Dmel\CG1597 CG1597 Dmel_CG1597	849	24
Q9V780	LAP1_DROME	Protein lap1	Lap1 CG10255	849	5
A0A0B4KI32	A0A0B4KI32_DROME	CIN85 and CD2AP related, isoform E	cindr BcDNA:GH03163 CD2AP CG11316 CG1408 Cindr Dmel\CG31012 CG31012 Dmel_CG31012	848	31
P23654	NRT_DROME	Neurotactin	Nrt CG9704	846	42
A0A0B4KGU9	A0A0B4KGU9_DROME	Extended synaptotagmin-like protein 2, isoform D	Esyt2 Dmel\CG6643 E-Syt2 Esyt Tricalbin CG6643 Dmel_CG6643	846	17
X2JE30	X2JE30_DROME	Integrin beta	mys b[[PS]] beta integrin beta-Int beta-int beta-Integrin beta-integrin beta-PS beta-PS-integrin beta1 beta[[mys]] beta[[P]]S beta[[PS]] beta[[PS]]-integrin betaInt betamys BetaPS betaPS betaPS Int betaPS integrin BetaPS-Int betaPS-Integrin betaPS-integrin betaPS1 bPS CT40473 Dmel\CG1560 EM28 integrin beta[[PS]] ItgbPS l(1)7Db l(1)7Dn l(1)93p l(1)968 l(1)DA551 l(1)EM28 l(1)G0233 l(1)G0281 l(1)mys…	846	6
Q9VR48	Q9VR48_DROME	Hoepel2	hoe2 Dmel\CG15624 CG15624 Dmel_CG15624	846	5
Q9VVN4	ATRIP_DROME	ATR-interacting protein mus304 (Mutagen-sensitive protein 304)	mus304 CG7347	846	5
D5A7N8	D5A7N8_DROME	Locomotion defects, isoform H (MIP19340p)	loco CG17229 dLoco Dmel\CG5248 LOCO Loco loco-RC CG5248 Dmel_CG5248	846	2
M9PB98	M9PB98_DROME	SAM-motif ubiquitously expressed punctatedly localized protein, isoform D (SAM-motif ubiquitously expressed punctatedly localized protein, isoform E)	Samuel 78BP CG12291 CG14917 CG14918 Dmel\CG31868 mdcds_1002 Moses moses CG31868 Dmel_CG31868	846	2
Q9V466	NU107_DROME	Nuclear pore complex protein Nup107 (Nucleoporin Nup107)	Nup107 CG6743	845	44
Q24472	RBF_DROME	Retinoblastoma family protein	Rbf CG7413	845	26
P29349	CSW_DROME	Tyrosine-protein phosphatase corkscrew (EC 3.1.3.48)	csw CG3954	845	25
Q8INF7	DAAF5_DROME	Dynein axonemal assembly factor 5 (HEAT repeat-containing protein 2 homolog)	HEATR2 CG31320	845	18
Q7JQL5	Q7JQL5_DROME	Autophagy-related protein 9	Atg9 ATG9 atg9 dAtg9 Dmel\CG3615 CG3615 Dmel_CG3615	845	13
Q9VRV5	Q9VRV5_DROME	D19A (RE29310p)	D19A d19a Dmel\CG10269 CG10269 Dmel_CG10269	845	7
A0A0B4K686	A0A0B4K686_DROME	Uncharacterized protein, isoform F	CT33918 CG14289 CG31149 CG31222 CG5449 CT17110 dLev-10 Dmel\CG42613 tld-like CG42613 Dmel_CG42613	845	4
P08155	KRH1_DROME	Krueppel homolog 1 (Krueppel homologous protein 1)	Kr-h1 Kr-h CG9167	845	4
M9PFS3	M9PFS3_DROME	Sugar-free frosting, isoform B (EC 2.7.11.-) (EC 2.7.11.26)	sff Dmel\CG6114 CG6114 Dmel_CG6114	845	2
P13060	EF2_DROME	Eukaryotic translation elongation factor 2 (Elongation factor 2) (EF-2)	eEF2 EF2 Ef2b CG2238	844	98
Q9XTL9	PYG_DROME	Glycogen phosphorylase (EC 2.4.1.1)	GlyP Glp1 CG7254	844	96
Q9VL72	SMRCD_DROME	SWI/SNF-related matrix-associated actin-dependent regulator of chromatin subfamily A containing DEAD/H box 1 homolog (EC 3.6.4.12) (Enhancer trap locus homolog 1) (Etl-1)	Etl1 CG5899	844	33
M9PJ19	M9PJ19_DROME	Fasciclin 2, isoform D	Fas2 1D4 Ab 1D4 anon-EST:Liang-1.60 clone 1.60 CT12301 Dmel\CG3665 EG:EG0007.3 Fas FAS 11 Fas 2 FAS II Fas II fas II Fas-II fas-II FAS2 fas2 Fasc II fasciclin II FascII FASII FasII Fasii fasII l(1)G0032 l(1)G0048 l(1)G0081 l(1)G0293 l(1)G0336 mAb 1D4 MAB1D4 mAB1D4 mAb1D4 CG3665 Dmel_CG3665	844	31
Q7K126	Q7K126_DROME	CCR4-NOT transcription complex subunit 3, isoform A (CCR4-NOT transcription complex subunit 3, isoform B) (EC 3.1.13.4) (LD13864p) (MIP07457p)	Not3 5 CNOT3 Dmel\CG8426 dNot3 l(2)NC136 l(2)NC136-RA NOT3 not3 NOT3.5 CG8426 Dmel_CG8426	844	23
Q7K0L8	Q7K0L8_DROME	FLICE-associated huge protein, isoform A (FLICE-associated huge protein, isoform B) (LD48056p)	FLASH dFLASH Dmel\CG4616 CG4616 Dmel_CG4616	844	13
Q8SXX2	Q8SXX2_DROME	Angiotensin-converting enzyme (EC 3.4.-.-)	Ance-3 ance-3 BG:DS00180.5 CG31766 CG31843 CT40163 Dmel\CG17988 DS00180.5 CG17988 Dmel_CG17988	844	8
Q9VE77	Q9VE77_DROME	V-type proton ATPase subunit a	Vha100-4 Dmel\CG7678 vha100-4 CG7678 Dmel_CG7678	844	7
Q9VKM1	PIWI_DROME	Protein piwi (EC 3.1.26.-)	piwi CG6122	843	47
P18824	ARM_DROME	Armadillo segment polarity protein	arm CG11579	843	29
Q9VY15	Q9VY15_DROME	FI17948p1 (Uncharacterized protein, isoform A) (Uncharacterized protein, isoform B) (Uncharacterized protein, isoform C) (EC 3.1.3.64) (Uncharacterized protein, isoform D)	Dmel\CG14411 CG14411-RA CG14411 Dmel_CG14411	843	18
Q9W3U8	Q9W3U8_DROME	LD46629p (Uncharacterized protein, isoform B)	CG4564 CG14433 CG32737 CG32737 ORF A CG32737-ORFA CG32737-ORFB CG33691 CG33692 CG4571 Dmel\CG43736 CG43736 Dmel_CG43736	843	11
A0A0B4LG26	A0A0B4LG26_DROME	Calpain-A, isoform D	CalpA calpA CG18152 Dmel\CG7563 EST C CG7563 Dmel_CG7563	843	4
Q9VKZ0	Q9VKZ0_DROME	FI19405p1 (GATAd, isoform A) (GATAd, isoform B) (GATAd, isoform C)	GATAd dGATA-D dGATAd Dmel\CG5034 GATAd-RA CG5034 Dmel_CG5034	842	9
Q9W2G5	Q9W2G5_DROME	LD41005p (TATA box-binding protein-associated factor RNA polymerase I subunit C-like)	TAF1C-like Dmel\CG10496 TAF1Clike CG10496 Dmel_CG10496	842	7
Q7PL76	Q7PL76_DROME	Vacuolar protein sorting-associated protein 41 homolog	lt Dm-lt(het) Dmel\CG18028 l(2)40Fb Lt Vps41 vps41 CG18028 Dmel_CG18028	841	12
Q9VV73	NXF2_DROME	Nuclear RNA export factor 2	nxf2 CG4118	841	11
Q9V3Q9	Q9V3Q9_DROME	IP03705p (Metabotropic GABA-B receptor subtype 1, isoform B) (Metabotropic GABA-B receptor subtype 1, isoform C)	GABA-B-R1 anon-WO0170980.175 anon-WO0170980.176 BG:DS00929.6 D-Gaba1 D-GABA[[B]]R1 Dmel\CG15274 GABA(B)R1 GABA-[[B]]-R1 GABA-BR1 GABA[[B]] GABA[[B]]-R GABA[[B]]-R1 GABA[[B]]R GABA[[B]]R1 GB1 CG15274 Dmel_CG15274	841	4
Q8MLN4	Q8MLN4_DROME	Uncharacterized protein, isoform D (Uncharacterized protein, isoform E) (Uncharacterized protein, isoform F)	Dmel\CG9380 CG9380 Dmel_CG9380	840	12
Q9VZF2	Q9VZF2_DROME	LD05244p	cg15011 Dmel\CG15011 CG15011 Dmel_CG15011	840	7
Q7KU09	Q7KU09_DROME	Chronologically inappropriate morphogenesis, isoform E (Chronologically inappropriate morphogenesis, isoform F)	chinmo CG10871 CG17156 CG17649 Chinmo Dmel\CG31666 F l(2)04111 CG31666 Dmel_CG31666	840	5
M9PCE7	M9PCE7_DROME	Uncharacterized protein, isoform E	BcDNA:SD10385 Dmel\CG13784 CG13784 Dmel_CG13784	839	4
Q7K4D1	Q7K4D1_DROME	RING-type E3 ubiquitin transferase (EC 2.3.2.27)	POSH 155116_at BEST:GM09451 Dmel\CG4909 DPOSH dPOSH GM09451 l(2)k15815 posh CG4909 Dmel_CG4909	838	2
Q86BM5	Q86BM5_DROME	A kinase anchor protein 200, isoform D (A kinase anchor protein 200, isoform G)	Akap200 Akap 200 AKAP200 akap200 anon-WO0118547.134 anon-WO0118547.213 BcDNA:LP02734 DAKAP200 Dmel\CG13388 dpo EP(2)2254 MESR2 CG13388 Dmel_CG13388	837	44
Q9VYY7	Q9VYY7_DROME	Heterochromatin protein 5, isoform B	HP5 Dmel\CG1745 CG1745 Dmel_CG1745	837	20
Q0E9B5	Q0E9B5_DROME	Uncharacterized protein, isoform A (Uncharacterized protein, isoform B) (Uncharacterized protein, isoform C)	Dmc1 Dmel\CG8841 CG8841 Dmel_CG8841	837	17
Q9W4B2	Q9W4B2_DROME	FI01127p (Visual system homeobox 1, isoform A) (Visual system homeobox 1, isoform B)	Vsx1 Chx1 DChx1 Dchx1 dChx1 Dmel\CG4136 DVSX1 dVsx1 lincRNA.S8688 Vsx Vsx-1 CG4136 Dmel_CG4136	837	2
M9MSL3	M9MSL3_DROME	Hsc70Cb, isoform G (Hsc70Cb, isoform H)	Hsc70Cb 0041 02 0318 12 13 1342 1348 1485 17 20 anon-WO0118547.302 BEST:LD32772 dHsp110 Dmel\CG6603 HSC-70 HSC70 Hsc70 HSC70cb hsc70Cb hsc70cb Hsp100 HSP110 HSP110-1 l(3)00082 l(3)07621 l(3)134217 l(3)148513 l(3)70Ca l(3)70Cb l(3)S134217 l(3)S134802 l(3)S148513 LD32772 CG6603 Dmel_CG6603	836	70
Q9VB05	Q9VB05_DROME	ALG-2 interacting protein X (LD25543p)	ALiX AIP1 Aip1 ALIX Alix alix DAIP1 Dmel\CG12876 Snf7 CG12876 Dmel_CG12876	836	48
Q9V7N5	VATC_DROME	V-type proton ATPase subunit C (V-ATPase subunit C) (Vacuolar proton pump subunit C)	Vha44 l(2)06072 CG8048	836	43
Q9VUH8	Q9VUH8_DROME	Tudor domain-containing protein 3	Tdrd3 Dmel\CG13472 dTDRD3 TDRD3 CG13472 Dmel_CG13472	836	38
Q9W3N6	USO1_DROME	General vesicular transport factor p115	p115 CG1422	836	27
Q9VU14	Q9VU14_DROME	Non-specific serine/threonine protein kinase (EC 2.7.11.1)	Atg1 anon-WO0118547.287 atg-1 ATG1 atg1 dATG1 dAtg1 DK-4 DmATG1 Dmel\CG10967 l(3)00305 ULK1 UNC 51-like Unc-51 unc-51 Unc51 unc51 CG10967 Dmel_CG10967	835	17
Q9VAR0	Q9VAR0_DROME	LD39455p	Dmel\CG1951 CG1951 Dmel_CG1951	835	10
Q9VE75	Q9VE75_DROME	V-type proton ATPase subunit a	Vha100-2 anon-WO0118547.296 BcDNA:LD21735 CG7679 Dmel\CG18617 V100-2 vha100-2 CG18617 Dmel_CG18617	834	31
A0A0B7P9G0	UEX_DROME	Unextended protein (Putative metal transporter uex)	uex 41Ad GroupIII l(2)41Ad CG42595	834	23
Q8IGJ0	EFR3_DROME	Protein EFR3 homolog cmp44E (Conserved membrane protein at 44E) (Protein stambha A)	stmA cmp44E CG8739	834	15
Q0E9G3	KTU_DROME	Protein kintoun (Dynein assembly factor 2, axonemal homolog) (PP1-interacting protein 20)	Nop17l Ppi20 CG1553	834	11
B7YZV4	PDE1_DROME	Calcium/calmodulin-dependent 3',5'-cyclic nucleotide phosphodiesterase 1 (PDE1) (EC 3.1.4.17)	Pde1c CG44007	834	6
A1ZAX6	A1ZAX6_DROME	FI02012p (Hermansky-Pudlak syndrome 4, isoform B)	HPS4 CG4966-RB dHPS4 Dmel\CG4966 NP_725707 CG4966 Dmel_CG4966	834	3
A8JMD5	A8JMD5_DROME	Black match, isoform D (Black match, isoform E)	bma CG12524 CG14163 Dmel\CG34356 CG34356 Dmel_CG34356	834	3
Q9VHG1	Q9VHG1_DROME	Vacuolar protein sorting-associated protein 16 homolog	Vps16A Dmel\CG8454 DmVps16 dVps16A ma V16 Vps16 Vps16a vps16A vps16a CG8454 Dmel_CG8454	833	19
Q9V4M2	WECH_DROME	Protein wech (Protein dappled)	wech dpld CG42396	832	31
Q9VNC4	Q9VNC4_DROME	Uncharacterized protein, isoform B	CG12167 CG12168 Dmel\CG31550 CG31550 Dmel_CG31550	832	18
R9PY73	R9PY73_DROME	Wacky, isoform C	wcy BP1032 CG34014 Dmel\CG8949 XE14 CG8949 Dmel_CG8949	832	3
Q7KUZ9	Q7KUZ9_DROME	Hexosyltransferase (EC 2.4.1.-)	Chsy dCHSY Dmel\CG9220 CG9220 Dmel_CG9220	832	2
Q8SY25	Q8SY25_DROME	RE05944p (Uncharacterized protein, isoform A) (Uncharacterized protein, isoform B)	CG10500 anon-WO0172774.187 anon-WO0172774.188 CG15670 Dmel\CG30394 CG30394 Dmel_CG30394	831	5
Q8SX81	Q8SX81_DROME	LD20292p (Vacuolar protein sorting 11)	Vps11 BcDNA:LD20292 Dmel\CG32350 vps11 CG32350 Dmel_CG32350	830	19
A4V4J0	A4V4J0_DROME	Dynamin GTPase (EC 3.6.5.5)	shi anon-WO0153538.12 anon-WO0153538.13 anon-WO0153538.14 Ddyn dDyn Ddyn3 Ddyn4 Dmel\CG18102 DNM3 DYN Dyn dyn dynamin l(1)shi l(1)VII Shi shibere Shibire shu Vps1 CG18102 Dmel_CG18102	830	9
A8JRD1	A8JRD1_DROME	FI11925p (Lipophorin receptor 1, isoform D)	LpR1 CG31095 CG4861 CG4870 CG4874 CT15569 Dmel\CG31094 lpr1 LpR1-RD CG31094 Dmel_CG31094	830	4
Q9VCW2	Q9VCW2_DROME	Cardinal (EC 1.11.1.7)	cd Dmel\CG6969 PHS CG6969 Dmel_CG6969	830	4
Q9VCQ6	Q9VCQ6_DROME	Centaurin beta 1A (Centaurin beta 1A, isoform A) (MIP17913p)	CenB1A ACAP Cen1ba cenB1A cenB1A-RA Dmel\CG6742 CG6742 Dmel_CG6742	828	18
X2JKW3	X2JKW3_DROME	Uncharacterized protein, isoform C (EC 3.6.4.13)	DmRH11 BcDNA:GH02833 cg8611 Dmel\CG8611 CG8611 Dmel_CG8611	828	8
X2JCR2	X2JCR2_DROME	Uncharacterized protein, isoform E (Uncharacterized protein, isoform I)	CG18632 anon-WO0118547.368 anon-WO0118547.427 CG14180 CG32043 CG3628 Dmel\CG44838 CG44838 Dmel_CG44838	828	5
M9PG44	M9PG44_DROME	Erect wing, isoform L	ewg Dmel\CG3114 EC3 EG:BACR37P7.7 EWG Ewg l(1)1Ag l(1)DA659 l(1)EC3 l(1)EC3f l(1)VA720 l[EC3] NRF-1 CG3114 Dmel_CG3114	828	4
P83102	DYRK3_DROME	Putative dual specificity tyrosine-phosphorylation-regulated kinase 3 homolog (EC 2.7.12.1)	Dyrk3 CG40478	828	4
Q9VZU7	Q9VZU7_DROME	Ubiquitin carboxyl-terminal hydrolase (EC 3.4.19.12)	Usp5 Dmel\CG12082 DmUSP5 DmUsp5 leon Q9VZU7 USP5 usp5 CG12082 Dmel_CG12082	827	51
Q8SY39	Q8SY39_DROME	ATP-dependent RNA helicase (EC 3.6.4.13)	CG6994 cg6994 Dmel\CG32344 DmRH20 CG32344 Dmel_CG32344	827	20
O02193	MOF_DROME	Males-absent on the first protein (EC 2.3.1.48) (Histone acetyl transferase MOF)	mof CG3025	827	14
M9NCT3	M9NCT3_DROME	Tubulin tyrosine ligase-like 4A, isoform K (Tubulin tyrosine ligase-like 4A, isoform M)	TTLL4A BEST:LD13681 DmCG16833 Dmel\CG16833 LD13681 TTLL4 CG16833 Dmel_CG16833	827	11
Q8IR42	Q8IR42_DROME	Drop dead (EC 2.3.1.-) (RE74651p)	drd BcDNA:GM06434 beltless blt CG32589 CG5652 Dmel\CG33968 GM06434 lwf CG33968 Dmel_CG33968	827	4
Q8T4G5	Q8T4G5_DROME	SD01613p (Uncharacterized protein, isoform A) (EC 3.4.24.-)	Afg3l2 AFG3L2 DmCG6512 Dmel\CG6512 CG6512 Dmel_CG6512	826	42
Q9VX34	Q9VX34_DROME	RNA helicase (EC 3.6.4.13)	cg5800 Dmel\CG5800 DmRH14 CG5800 Dmel_CG5800	826	15
Q9W4V0	Q9W4V0_DROME	Uncharacterized protein	CG3591 anon-3Ca anon-3Cb CG18089 CG18852 Dmel\CG32793 EG:100G7.1 EG:100G7.2 CG32793 Dmel_CG32793	826	15
Q9VHN9	HPS5_DROME	Hermansky-Pudlak syndrome 5 protein homolog (Protein pink) (dHPS5)	p HPS5 CG9770	826	1
A0A0B4LFZ4	A0A0B4LFZ4_DROME	Vesicle-fusing ATPase (EC 3.6.4.6)	TER94 22.26 7.12 anon-WO2004063362.65 anon-WO2004063362.67 Apple BcDNA.GM02885 BcDNA:GM02885 CDC48 cdc48 Dmel\CG2331 DmTER94 dmTERA dTERA dVCP dvcp I l(2)03775 l(2)46CFf l(2)46CFs l(2)46Ch l(2)46Db p97 pTER94 Q7KN62 Ter94 ter94 Tera VCP Vcp vcp VCP ATPase VIII CG2331 Dmel_CG2331	825	83
Q9VXZ3	Q9VXZ3_DROME	Ben, isoform C (Ben, isoform F) (FI05801p) (RE45541p)	be anon-EST:CL1a5 BEST:LD10566 CG15026 CG32594-RC CG5530 Dmel\CG32594 E CG32594 Dmel_CG32594	825	8
Q9VJY3	Q9VJY3_DROME	Uncharacterized protein, isoform B (Uncharacterized protein, isoform C)	Dmel\CG7110 CG7110 Dmel_CG7110	825	3
C7LAG1	C7LAG1_DROME	CoRest, isoform G (CoRest, isoform H) (CoRest, isoform I) (IP20671p)	CoRest BcDNA:GH01486 BcDNA:LD11215 CG32534 CG32535 CG33525 CG3878 CoREST CoRest-RF CoRESTG dCoREST Dmel\CG42687 i169 CG42687 Dmel_CG42687	824	22
Q9XZ06	NU931_DROME	Nuclear pore complex protein Nup93-1 (Nucleoporin 93kD-1) (Nucleoporin Nup93-1)	Nup93-1 CG11092	823	36
Q9VK34	SIRT1_DROME	NAD-dependent histone deacetylase sirtuin-1 (EC 2.3.1.286) (Silent information regulator 2)	Sirt1 Sir2 CG5216	823	16
A8JQZ0	A8JQZ0_DROME	Uncharacterized protein, isoform C	CG7472 CG18551 Dmel\CG31342 CG31342 Dmel_CG31342	823	6
Q9VJ74	Q9VJ74_DROME	RNA helicase (EC 3.6.4.13)	Dmel\CG10333 cg10333 DmPrp28 DmRH19 CG10333 Dmel_CG10333	822	33
Q9VI82	NOC3L_DROME	Nucleolar complex protein 3 homolog (NOC3 protein homolog) (NOC3-like protein) (Nucleolar complex-associated protein 3-like protein)	CG1234	822	23
Q9VDH2	Q9VDH2_DROME	GH10694p (Grik, isoform A)	Grik anon-WO0138359.5 CT17756 DKaiRIC Dmel\CG5621 DmelCG5621 CG5621 Dmel_CG5621	822	3
A1Z9G5	A1Z9G5_DROME	Uncharacterized protein, isoform A (Uncharacterized protein, isoform B)	tei CT39263 Dmel\CG17716 fas CG17716 Dmel_CG17716	822	2
Q5BI50	Q5BI50_DROME	Cullin 4, isoform A (Cullin 4, isoform B) (FI05474p) (LP02965p)	Cul4 Cul-4 cul-4 cul-4-RA CUL4 cul4 Cullin4 dCul4 DMcul-4 Dmel\CG8711 CG8711 Dmel_CG8711	821	43
A8JV07	A8JV07_DROME	Uncharacterized protein, isoform B (Uncharacterized protein, isoform C)	Dmel\CG9915 CG9915 Dmel_CG9915	820	8
A0A0B4KG87	A0A0B4KG87_DROME	TAK1-associated binding protein 2, isoform C	Tab2 7417 cg7417 Dmel\CG7417 dTAB2 dTab2 galere ORF1 TAB tab-2 TAB2 tab2 CG7417 Dmel_CG7417	820	2
Q9VTZ5	Q9VTZ5_DROME	LD22449p (Transferrin 2)	Tsf2 Dmel\CG10620 MTf mtf tsf2 CG10620 Dmel_CG10620	819	29
Q9W4W8	Q9W4W8_DROME	Paraplegin, isoform A (Paraplegin, isoform C) (EC 3.4.24.-) (EC 3.6.1.3)	Spg7 anon-3Ba Dm100G10.aj Dmel\CG2658 EG:100G10.7 SPG7 CG2658 Dmel_CG2658	819	25
Q9V415	Q9V415_DROME	HMG-coA reductase degradation 3, isoform A (HMG-coA reductase degradation 3, isoform B)	Hrd3 BcDNA:LD23587 Dmel\CG10221 HRD3 CG10221 Dmel_CG10221	819	17
Q9W4F8	Q9W4F8_DROME	LD42868p	Dmel\CG4041 CG4041 Dmel_CG4041	819	12
A0A0B4KHG9	A0A0B4KHG9_DROME	Uncharacterized protein, isoform D	Dmel\CG13643 CG13642 CG13643 Dmel_CG13643	819	6
Q9VV48	Q9VV48_DROME	RING-type E3 ubiquitin transferase (EC 2.3.2.27)	roq Dmel\CG16807 NEST:bs21b12 Roq CG16807 Dmel_CG16807	819	5
Q9VVH9	SO74D_DROME	Solute carrier organic anion transporter family member 74D (Ecdysone Importer) (EcI) (Organic anion transporting polypeptide 74D)	Oatp74D CG7571	819	3
Q8MZI3	Q8MZI3_DROME	RNA helicase (EC 3.6.4.13)	DmRH5 BcDNA:HL01868 BcDNA:HL07910 cg10077 Dmel\CG10077 p90 CG10077 Dmel_CG10077	818	44
X2JAI4	X2JAI4_DROME	DNA replication licensing factor MCM3 (EC 3.6.4.12)	Mcm3 dMCM3 dMcm3 Dmel\CG4206 DmeMCM3 DmMCM3 DmMcm3 MCM3 McM3 mcm3 Mcp-PCR2 PCR2 smu CG4206 Dmel_CG4206	818	20
Q0E908	HIL_DROME	Hillarin (D-Hillarin) (D-hil)	Hil CG30147	818	17
Q9W278	MED16_DROME	Mediator of RNA polymerase II transcription subunit 16 (Mediator complex subunit 16)	MED16 Trap95 CG5465	818	13
X2JEK7	X2JEK7_DROME	Uncharacterized protein, isoform B	Dmel\CG15160 CG15160 Dmel_CG15160	818	11
A0A0B4KGE1	A0A0B4KGE1_DROME	Signal transducer and activator of transcription	Stat92E D-STAT D-Stat D-stat d-STAT Dmel\CG4257 DmSTAT DRODSRC DSRC DSTAT Dstat dSTAT dstat Dstat 92E Dstat92E dSTAT92E l(3)06346 l(3)j6C8 marelle mrL mrl mrl stat92E pSTAT SD-stat STAT Stat stat STAT 92E Stat1alpha-like STAT92 Stat92 stat92 STAT92E STAT92e Stat92e stat92E stat92e stat[92E] CG4257 Dmel_CG4257	818	10
Q9VS55	Q9VS55_DROME	CTCF (GH14774p)	CTCF dCTCF Dmel\CG8591 CG8591 Dmel_CG8591	818	10
Q9VFH6	CEP78_DROME	Protein Cep78 homolog	CG7886	818	6
X2JKM9	X2JKM9_DROME	Katanin p80 WD40 repeat-containing subunit B1 (Katanin p80 subunit B1) (p80 katanin)	kat80 CG9910 Dmel\CG13956 Kat80 Katanin80 KATNB1 CG13956 Dmel_CG13956	818	5
A2RVF0	A2RVF0_DROME	ABC transporter expressed in trachea, isoform C (EC 3.6.1.3) (IP16822p) (IP16922p)	Atet Dmel\CG2969 CG2969 Dmel_CG2969	818	3
Q9V461	MCM6_DROME	DNA replication licensing factor Mcm6 (DmMCM6) (EC 3.6.4.12)	Mcm6 CG4039	817	44
Q9VXK5	Q9VXK5_DROME	Putative rRNA methyltransferase (EC 2.1.1.-) (2'-O-ribose RNA methyltransferase SPB1 homolog)	dSpb1 Dmel\CG8939 CG8939 Dmel_CG8939	817	24
M9PB77	M9PB77_DROME	Semaphorin 1a, isoform I	Sema1a BcDNA:RE36155 CT26404 D-Sema 1a D-Sema I d-sema I D-Sema-I D-SemaI D-semaI d-semaI Dmel\CG18405 Dsema 1a Dsema-I Fas-IV FasIV l(2)k13702 sema Sema 1a sema 1a SEMA-1A Sema-1a sema-1a Sema-I sema-I Sema1A sema1a SemaI CG18405 Dmel_CG18405	817	13
Q9VS84	Q9VS84_DROME	FI03225p (Larval translucida, isoform A) (Larval translucida, isoform B)	ltl anon-EST:CL1a11 CG14836 CG32372-RA CG7545 CT15760 Dmel\CG32372 F l(3)tr lincRNA.S4366 Ltl CG32372 Dmel_CG32372	817	13
Q8MQP7	Q8MQP7_DROME	Pinstripe, isoform C (RE18773p)	pns CG7852-RC Dmel\CG7852 CG7852 Dmel_CG7852	817	5
P11995	LSP1A_DROME	Larval serum protein 1 alpha chain (Hexamerin-1-alpha)	Lsp1alpha LSP1-a CG2559	816	42
A1ZAT5	A1ZAT5_DROME	Testin	Tes Dmel\CG6522 dTES CG6522 Dmel_CG6522	816	21
Q9W0L6	Q9W0L6_DROME	GH22266p (Uncharacterized protein, isoform A) (Uncharacterized protein, isoform B)	Dmel\CG13907 CG13907 Dmel_CG13907	816	12
Q9I7I8	Q9I7I8_DROME	Oxysterol-binding protein	CG5077 CG15684 Dmel\CG42668 CG42668 Dmel_CG42668	816	11
Q9VKJ9	C2D1_DROME	Coiled-coil and C2 domain-containing protein 1-like (Lethal giant disks protein)	l(2)gd1 lgd CG4713	816	11
M9NF67	M9NF67_DROME	Nibrin	nbs 6754 Dmel\CG6754 Dnbs1 l(3)67BDp l(3)67BDr l(3)e77A1 NBS Nbs NBS1 Nbs1 nbs1 CG6754 Dmel_CG6754	816	8
X2JFP6	X2JFP6_DROME	Rab11 interacting protein, isoform E	Rip11 Dmel\CG6606 dRip11 l(1)G0003 l(1)G0070 l(1)G0092 l(1)G0205 l(1)G0297 l(1)G0434 CG6606 Dmel_CG6606	815	13
X2JCG8	X2JCG8_DROME	Uncharacterized protein, isoform E	CG32780 BcDNA:GH06717 CG32787 Dmel\CG2930 CG2930 Dmel_CG2930	815	12
Q7JZ94	Q7JZ94_DROME	Cuticular protein 50Ca (RE53044p)	Cpr50Ca Dmel\CG13338 CG13338 Dmel_CG13338	815	2
Q9V9W8	PYGO_DROME	Protein pygopus (Protein gammy legs)	pygo gam CG11518	815	1
Q9W0R0	Q9W0R0_DROME	Cell division cycle 5, isoform A (Cell division cycle 5, isoform B) (LD21614p)	Cdc5 cdc5 cdc5-like Cdc5Dm cef1 Dmel\CG6905 CG6905 Dmel_CG6905	814	36
Q9VP47	TSR1_DROME	Pre-rRNA-processing protein TSR1 homolog (Tsr1 ribosome assembly factor)	Tsr1 CG7338	814	18
Q9VKF6	Q9VKF6_DROME	V-type proton ATPase subunit a	Vha100-5 Dmel\CG12602 vha100-5 Vha100-5-RA CG12602 Dmel_CG12602	814	14
Q9VK82	Q9VK82_DROME	Organic anion transporting polypeptide 33Eb (RE09129p)	Oatp33Eb Dmel\CG6417 oatp 33Eb CG6417 Dmel_CG6417	814	2
Q6NQY9	Q6NQY9_DROME	RNA helicase (EC 3.6.4.13)	cg9143 Dmel\CG9143 CG9143 Dmel_CG9143	813	16
Q7JZ25	Q7JZ25_DROME	Chloride channel protein	ClC-b Clcn7 DmClC-b DmClCb Dmel\CG8594 CG8594 Dmel_CG8594	813	14
Q9VTZ1	Q9VTZ1_DROME	Histone acetyltransferase (EC 2.3.1.48)	Gcn5 Ada4 anon-WO0172774.89 CAF dGCN5 dGcn5 dGCN5 HAT dGcn5i dKAT2 Dmel\CG4107 dmGCN5 dmHAG401 dPCAF GCN5 gcn5 KAT KAT2 P p PCAF Pcaf pCAF CG4107 Dmel_CG4107	813	14
P48591	RIR1_DROME	Ribonucleoside-diphosphate reductase large subunit (EC 1.17.4.1) (Ribonucleoside-diphosphate reductase subunit M1) (Ribonucleotide reductase large subunit)	RnrL CG5371	812	48
M9PHM0	M9PHM0_DROME	Uncharacterized protein, isoform B	Dmel\CG12531 CG12531 Dmel_CG12531	811	5
Q9VM15	Q9VM15_DROME	Histone acetyltransferase (EC 2.3.1.48)	chm Chm Dmel\CG5229 dmHAG404 HAT HAT1 HBO1 CG5229 Dmel_CG5229	811	4
H5V8A9	H5V8A9_DROME	FI18803p1 (Ovarian tumor, isoform D) (Ovarian tumor, isoform E)	otu Dmel\CG12743 DROOTUA fs(1)231 fs(1)23l fs(1)jA265 fs(1)M101 fs(1)otu K OTU Otu otu-RA CG12743 Dmel_CG12743	811	3
Q7YU24	MARF_DROME	Transmembrane GTPase Marf (EC 3.6.5.-) (Mitochondrial assembly regulatory factor) (Mitofusin)	Marf dmfn CG3869	810	30
Q8IP90	Q8IP90_DROME	Bruno 1, isoform B (Bruno 1, isoform G) (FI19388p1)	bru1 ARET Aret aret aret-RB arrest BcDNA:GM15173 Bru bru bru-1 Bruno bruno bruno1 CG6319 Dm Bru Dmel\CG31762 ms(2)01284 NEST:bs01g04 NEST:bs34h11 CG31762 Dmel_CG31762	810	8
Q9VJ08	Q9VJ08_DROME	LD29741p (Uncharacterized protein, isoform A) (Uncharacterized protein, isoform B)	TU37B1 anon-37B-1 B1 Dmel\CG10492 TuB1 CG10492 Dmel_CG10492	810	8
Q9VEG6	PERC_DROME	Chorion peroxidase (EC 1.11.1.7) (Peroxinectin-related protein) (Dpxt)	Pxt CG7660	809	44
Q9Y119	Q9Y119_DROME	BcDNA.GH08860 (RE05454p) (Trehalose-6-phosphate synthase 1) (EC 3.1.3.12)	Tps1 19920676 BcDNA.GH08860 BcDNA:GH08860 CG4104 PA Dmel\CG4104 DmTPS1 dTps1 dtps1 jf5 l(2)24Ea l(2)jf4 l(2)jf5 l(2)k08903 TPS tps tps1 TreS CG4104 Dmel_CG4104	809	44
Q960C5	LRCH_DROME	Leucine-rich repeat and calponin homology domain-containing protein (dLRCH)	Lrch CG6860	809	8
E1JGR7	E1JGR7_DROME	Verprolin 1, isoform I (Verprolin 1, isoform J)	Vrp1 D-WIP Dm_Vrp1 Dmel\CG13503 DWIP DWip dWIP Sltr sltr solas vrp vrp1 WIP Wip wip CG13503 Dmel_CG13503	809	4
Q9VRW4	Q9VRW4_DROME	Bestrophin 2 (FI02024p)	Best2 Best2-RA dBest2 dbest2 Dmel\CG10173 CG10173 Dmel_CG10173	809	3
Q5BIA9	Q5BIA9_DROME	RE10908p	Dmel\CG8613 CG8613 Dmel_CG8613	808	23
A0A0B4KF24	A0A0B4KF24_DROME	Uncharacterized protein, isoform D	Dmel\CG11073 CG11073 Dmel_CG11073	808	6
Q8MRL3	Q8MRL3_DROME	GH24286p	Dmel\CG9663 CG9663 Dmel_CG9663	808	4
Q7KT97	Q7KT97_DROME	Nicotinic acetylcholine receptor alpha5, isoform B (Nicotinic acetylcholine receptor alpha5, isoform D) (Nicotinic acetylcholine receptor alpha5, isoform H)	nAChRalpha5 AChRalpha5 anon-WO02059370.44 BG:DS05899.4 BG:DS05899.5 CG16878 CG4498 CT14633 da5 daf Dalpha5 Dmel\CG32975 lincRNA.128 lincRNA.S1055 nAChR nAChRalpha-34E nAcR-alpha-34E nAcRalpha-34E nAcRalpha-34e Nic 34E CG32975 Dmel_CG32975	808	3
A1ZBX8	A1ZBX8_DROME	Leucine-rich tendon-specific protein, isoform B	Lrt capricious-like CT31131 Dmel\CG11136 lrt tartan CG11136 Dmel_CG11136	808	2
Q05192	FTF1B_DROME	Nuclear hormone receptor FTZ-F1 beta (Nuclear hormone receptor HR39) (dHR39) (Nuclear receptor subfamily 5 group B member 1)	Hr39 FTZ-F1-beta FTZF1-beta NR5-beta-1 NR5B1 CG8676	808	1
Q8IN49	Q8IN49_DROME	MIP05539p	Dmel\CG31195 CG31195-RA l(3)03806 CG31195 Dmel_CG31195	807	34
Q9VNG2	Q9VNG2_DROME	LD24014p (WD repeat domain 33, isoform A) (WD repeat domain 33, isoform B)	Wdr33 BcDNA:LD24014 Dmel\CG1109 WDR33 CG1109 Dmel_CG1109	807	17
Q9VYY9	EVI5_DROME	Ecotropic viral integration site 5 ortholog	Evi5 CG11727	807	10
A0A0C4DHM9	A0A0C4DHM9_DROME	Lethal (2) 41Ab, isoform B	l(2)41Ab 1(2R)B 41Ab CG40214 CG40334 Dmel\CG41265 GroupI l(2)EMS45-10 l(2R)B CG41265 Dmel_CG41265	807	2
Q9VQK5	Q9VQK5_DROME	LD24714p	Prp40 Dmel\CG3542 prp40 CG3542 Dmel_CG3542	806	40
Q9VCQ7	Q9VCQ7_DROME	LD40758p (Ras association family member)	Rassf Dmel\CG4656 dmRASSF dRASSF dRassf dRASSF1 RASSF rassf CG4656 Dmel_CG4656	806	16
Q9VG84	Q9VG84_DROME	DNA ligase (EC 6.5.1.1)	DNAlig3 Dmel\CG17227 DNA-ligII lig 3 LIG3 Lig3 lig3 lig3-RA CG17227 Dmel_CG17227	806	7
Q9VQV7	Q9VQV7_DROME	Centrosomal protein 97kDa, isoform B	Cep97 cep97 CT13231 DCep97 Dmel\CG3980 CG3980 Dmel_CG3980	806	5
B7Z0V2	B7Z0V2_DROME	Uncharacterized protein, isoform I	Dmel\CG2698 CG2698 Dmel_CG2698	806	3
Q960Z0	KI10A_DROME	Kinesin-like protein Klp10A (Kinesin-like protein at cytological position 10A)	Klp10A CG1453	805	35
Q9V9X0	Q9V9X0_DROME	FI18240p1 (Nyobe, isoform C) (Nyobe, isoform D)	nyo anon-EST:Liang-2.47 clone 2.47 Dmel\CG1499 nyo-RC CG1499 Dmel_CG1499	805	14
P23647	FUSED_DROME	Serine/threonine-protein kinase fused (EC 2.7.11.1)	fu CG6551	805	11
Q9VLI5	Q9VLI5_DROME	FI05272p (Raw, isoform B)	raw CG9321 cyr Dmel\CG12437 ensh l(2)06825 l(2)k03514 Raw raw-RB CG12437 Dmel_CG12437	805	5
Q27368	E2F1_DROME	Transcription factor E2f1 (dE2F)	E2f1 E2f CG6376	805	1
A4V3L3	A4V3L3_DROME	TRC8 ring finger protein, isoform B (TRC8 ring finger protein, isoform E)	Trc8 Dmel\CG2304 DTrc8 Dtrc8 TRC8 trc8 CG2304 Dmel_CG2304	804	9
Q9VFB6	Q9VFB6_DROME	RUN and TBC1 domain-containing protein 3	Dmel\CG12241 CG12241 Dmel_CG12241	804	5
Q9W2V2	Q9W2V2_DROME	FI20035p1 (Uncharacterized protein, isoform A) (Uncharacterized protein, isoform B)	CG15303 CG2881 CG2883 CG32683-RA Dmel\CG32683 CG32683 Dmel_CG32683	804	3
Q7KVL7	Q7KVL7_DROME	Vacuolar protein sorting-associated protein 35	Vps35 Dmel\CG5625 DmVps35 DVps35 Dvps35 dVPS35 dvps35 VPS35 vps35 CG5625 Dmel_CG5625	803	25
A0A0B4K7C1	A0A0B4K7C1_DROME	Aspartyl beta-hydroxylase, isoform H (EC 1.14.11.16)	Asph BAH CG18658 Dmel\CG8421 humbug CG8421 Dmel_CG8421	803	15
A0A0B4KGX7	A0A0B4KGX7_DROME	Greatwall, isoform B (EC 2.7.11.-)	gwl 1J anon-WO2004063362.73 CG7719-related CT23435 Dmel\CG7719 EP0515 Gwl Pk91C Pk?2 scant CG7719 Dmel_CG7719	803	7
M9PF08	M9PF08_DROME	Uncharacterized protein, isoform D (Uncharacterized protein, isoform F)	CG14166 CG14165 Dmel\CG34382 CG34382 Dmel_CG34382	803	5
Q9Y163	Q9Y163_DROME	BcDNA.GH02636 (Hoepel1, isoform A) (Tyrosine transporter hoepel1 variant A)	hoe1 BcDNA.GH02636 BcDNA:GH02636 CG11918 CG2831 Dmel\CG12787 hoe hoe-1 Hoe1 CG12787 Dmel_CG12787	803	5
M9NFK2	M9NFK2_DROME	Ftz transcription factor 1, isoform C	ftz-f1 alphaFTZ-F1 alphaftz-f1 alphaFTZF1 beta FTZ-F1 beta Ftz-f1 beta-FTZ-F1 beta-Ftz-F1 betaFTZ-F1 betaFtz-F1 betaFtz-f1 betaftz-F1 betaftz-f1 betaFTZF1 betaftzf1 BFTZ-F1 bFTZ-F1 CG13378 DEP1 dFTZ-F1alpha dFtz-F1alpha Dmel\CG4059 DmFTZ-F1 dmFTZ-f1 FIP1 FTZ-F1 Ftz-F1 Ftz-f1 ftz-F1 FTZ-F1A FTZ-F1alpha ftz-f1alpha FTZ-Fl FTZF1 Ftzf1 ftzf1 FTZf1alpha l(3)03649 NR5A3 CG4059 Dmel_CG4059	803	4
Q9W1E5	Q9W1E5_DROME	Anaphase-promoting complex subunit 2	mr APC2 Apc2 dAPC2 Dmel\CG3060 MR Mr CG3060 Dmel_CG3060	802	17
Q8SZ78	Q8SZ78_DROME	RE14222p	anon-WO0170980.121 anon-WO0170980.122 Dmel\CG11318 RE14222p CG11318 Dmel_CG11318	802	3
Q9W3K6	Q9W3K6_DROME	LD35927p (Uncharacterized protein, isoform A) (Uncharacterized protein, isoform B) (Uncharacterized protein, isoform C) (Uncharacterized protein, isoform D)	Dmel\CG2258 CG2258 Dmel_CG2258	801	9
Q7K4N3	NCBP1_DROME	Nuclear cap-binding protein subunit 1 (80 kDa nuclear cap-binding protein) (CBP80) (NCBP 80 kDa subunit)	Cbp80 CG7035	800	34
Q9Y102	Q9Y102_DROME	BcDNA.GH11973 (Regeneration, isoform A) (EC 3.2.2.-) (Regeneration, isoform D)	rgn BcDNA.GH11973 BcDNA:GH11973 Dmel\CG6014 l(3)00534 RGN CG6014 Dmel_CG6014	800	9
Q0IGY6	Q0IGY6_DROME	IP07646p	CG12441 CG13128 CG13129 Dmel\CG34109 CG34109 Dmel_CG34109	800	7
Q9VK63	Q9VK63_DROME	LD25466p (Uncharacterized protein, isoform A) (EC 3.6.1.3) (Uncharacterized protein, isoform B)	Dmel\CG5776 CG5776 Dmel_CG5776	799	17
Q8IN63	Q8IN63_DROME	LD02989p (Miranda, isoform B)	mira Dmel\CG12249 MIR Mir mir MIRA Mira Miranda CG12249 Dmel_CG12249	799	13
Q27591	ITBN_DROME	Integrin beta-nu	Itgbn beta-nu betaInt-nu Itgbetanu CG1762	799	7
P21520	SCA_DROME	Protein scabrous	sca CG17579	799	4
Q9VHP0	DDX3_DROME	ATP-dependent RNA helicase bel (EC 3.6.4.13) (Protein belle)	bel CG9748	798	57
Q07171	GELS_DROME	Gelsolin	Gel CG1106	798	32
Q9VVM8	Q9VVM8_DROME	FI02004p	Dmel\CG5290 CG5290-RA CG5290 Dmel_CG5290	798	30
Q02870	ERCC3_DROME	General transcription and DNA repair factor IIH helicase subunit XPB (TFIIH subunit XPB) (EC 3.6.4.12) (ATP-dependent DNA helicase hay) (DNA excision repair protein haywire) (ERCC-3 homolog protein) (ERCC3Dm)	hay ERCC3 CG8019	798	23
Q8IRM7	Q8IRM7_DROME	LD30065p (Protein tyrosine phosphatase Meg2, isoform C) (EC 3.1.3.48)	Ptpmeg2 CG3101 CG3102 dMeg2 Dmel\CG32697 L(1)G0232 l(1)G0232 l(1)G0232-RC lG0232 MEG2 PTP-Meg2 CG32697 Dmel_CG32697	797	20
Q9W1A4	TAMO_DROME	Protein tamozhennic	tamo CG4057	797	5
Q9VVJ8	Q9VVJ8_DROME	CREB-regulated transcription coactivator, isoform A (CREB-regulated transcription coactivator, isoform C)	Crtc cg6064 CRTC crtc Dmel\CG6064 dTORC dTORC2 mTORC1 ORE-12 TOR-C2 Tor-C2 TORC TORC1 TORC2 CG6064 Dmel_CG6064	797	4
Q8IQH4	Q8IQH4_DROME	Uncharacterized protein, isoform D	CT30663 cg10948 Dmel\CG10948 CG10948 Dmel_CG10948	797	1
Q9VFE7	Q9VFE7_DROME	Nuclear pore protein	Nup93-2 Cg7262 Dmel\CG7262 Nup93 nup93 CG7262 Dmel_CG7262	796	37
A1ZAK7	A1ZAK7_DROME	LD35640p (P-element somatic inhibitor, isoform B)	Psi Dmel\CG8912 EG:EG0003.2 PSI CG8912 Dmel_CG8912	796	34
Q9VAP3	CTL12_DROME	Choline transporter-like 2	Ctl2 CG11880	796	8
Q9W289	Q9W289_DROME	Golgi matrix protein 130 kD	GM130 dGM130 dgm130 Dmel\CG11061 GM-130 CG11061 Dmel_CG11061	795	48
Q9VPR2	Q9VPR2_DROME	Transcription factor BTF3	Dmel\CG11835 CG11835 Dmel_CG11835	795	13
Q7K4B3	ELP2_DROME	Probable elongator complex protein 2 (ELP2) (Stat3-interacting protein homolog)	Elp2 StIP CG11887	794	20
Q7KMJ6	NITO_DROME	RNA-binding protein spenito	nito CG2910	793	50
Q9NHV9	VAV_DROME	Protein vav (DroVav) (dVAV)	Vav CG7893	793	26
Q9VXP5	Q9VXP5_DROME	EF-hand domain containing 1.1	Efhc1.1 Dmel\CG8959 CG8959 Dmel_CG8959	793	4
Q9VFG4	Q9VFG4_DROME	Pyruvate kinase (EC 2.7.1.40)	Dmel\CG7362 CG7362 Dmel_CG7362	793	1
A8DY95	A8DY95_DROME	Uncharacterized protein, isoform C (Uncharacterized protein, isoform D) (EC 3.-.-.-)	Dmel\CG11883 CG11883 Dmel_CG11883	792	13
Q9W2R3	Q9W2R3_DROME	LP03320p (Skittles, isoform A) (EC 2.7.1.68) (Skittles, isoform B) (Skittles, isoform C)	sktl 17 25 Dmel\CG9985 fam l(2)05475 l(2)k12405 PIP5-kinase PIP5K PIP5K 57B6 ski SKTL Sktl CG9985 Dmel_CG9985	792	10
M9PCV1	M9PCV1_DROME	alpha-1,2-Mannosidase (EC 3.2.1.-)	Edem2 dEDEM2 Dmel\CG5682 EDEM2 edem2 CG5682 Dmel_CG5682	792	7
Q9VCR4	Q9VCR4_DROME	FI17836p1	Dmel\CG17111 CG17111-RB CG17111 Dmel_CG17111	792	5
Q5U127	Q5U127_DROME	Decapping protein 2, isoform E (LP11827p)	DCP2 BEST:LD07107 Dcp2 dcp2 DCp2p dDcp dDCP2 dDcp2 Dmel\CG6169 LD07107 CG6169 Dmel_CG6169	792	4
M9PIL6	M9PIL6_DROME	Jim, isoform I	jim BcDNA:SD14927 Dmel\CG11352 Jim ovfc.K OVK ovk CG11352 Dmel_CG11352	792	2
Q9VVG2	Q9VVG2_DROME	Uncharacterized protein	Dmel\CG13731 CG13731 Dmel_CG13731	792	1
Q9VTC1	Q9VTC1_DROME	RNA helicase (EC 3.6.4.13)	DmRH27 cg6418 Dmel\CG6418 CG6418 Dmel_CG6418	791	36
P83097	WSCK_DROME	Putative tyrosine-protein kinase Wsck (EC 2.7.10.1)	Wsck CG31127	791	6
Q9VIK6	Q9VIK6_DROME	Centrocortin, isoform A (Centrocortin, isoform B) (LD41224p)	Cen 38E.1 cen Dmel\CG1962 CG1962 Dmel_CG1962	790	29
P11996	LSP1B_DROME	Larval serum protein 1 beta chain (Hexamerin-1-beta)	Lsp1beta Lsp1-b CG4178	789	45
Q9W269	Q9W269_DROME	Solute carrier organic anion transporter family member	Oatp58Dc Dmel\CG3380 OATP oatp 58Dc OATP58Dc CG3380 Dmel_CG3380	789	8
E1JJE8	E1JJE8_DROME	Mnt, isoform F	Mnt bHLHe43 CG2856 dMad Dmel\CG13316 DmMnt dMnt dmnt EG:114E2.2 Mad Mad-3E MNT mnt CG13316 Dmel_CG13316	789	3
Q9VY98	Q9VY98_DROME	LP12254p	Dmel\CG9941 A CG9941-RA x93 CG9941 Dmel_CG9941	789	3
Q9W4N2	CMTR1_DROME	Cap-specific mRNA (nucleoside-2'-O-)-methyltransferase 1 (EC 2.1.1.57) (Cap1 2'O-ribose methyltransferase 1) (MTr1)	Cmtr1 CG6379	788	12
Q9VAY2	Q9VAY2_DROME	HSP 82 (Heat shock protein 83)	Gp93 CT17486 dGRP94 dHSP90 Dmel\CG5520 GP93 gp93 HSP90 Hsp90 HSP90B1 p93 Q9VAY2 CG5520 Dmel_CG5520	787	69
Q9VIE8	Q9VIE8_DROME	Aconitate hydratase, mitochondrial (Aconitase) (EC 4.2.1.-)	mAcon1 Acon acon ACON-1 aconitase AconM BEST:GH10550 Dmel\CG9244 hsp60 i204 i59 l(2)07054 M-Acon m-Acon m-acon mAc mACON mAcon CG9244 Dmel_CG9244	787	67
Q9VPY2	Q9VPY2_DROME	Phospholipase A2 activator protein, isoform A (Phospholipase A2 activator protein, isoform B) (Phospholipase A2 activator protein, isoform C) (SD05646p)	Plap Dmel\CG5105 dmPLAP dPLAP plap UFD3 CG5105 Dmel_CG5105	787	39
A0A0B4LGZ0	A0A0B4LGZ0_DROME	Uncoordinated 115a, isoform E	Unc-115a anon-WO0140519.21 CG9489 Dmel\CG31352 Dunc-115 dunc-115 unc-115 CG31352 Dmel_CG31352	787	33
Q7JQT9	Q7JQT9_DROME	LD47550p	Dmel\CG1671 CG1671 Dmel_CG1671	787	27
Q9VEJ1	Q9VEJ1_DROME	Branchpoint-bridging protein	SF1 cg5836 Dmel\CG5836 dSF1 p70 CG5836 Dmel_CG5836	787	22
Q9VYA0	NADE_DROME	Glutamine-dependent NAD(+) synthetase (EC 6.3.5.1) (NAD(+) synthase [glutamine-hydrolyzing])	Nadsyn CG9940	787	21
Q9VA09	Q9VA09_DROME	Guanylate cyclase (EC 4.6.1.2)	Gycbeta100B Dgc beta 1 dgcb1 Dgcbeta1 dgcbeta1 Dmel\CG1470 Gbeta100B Gyc-beta-100B Gycbeta-100B gycbeta100B sGC-beta sGCbeta1 sGCbeta100B CG1470 Dmel_CG1470	787	8
Q9VHR8	DPP3_DROME	Dipeptidyl peptidase 3 (EC 3.4.14.4) (Dipeptidyl aminopeptidase III) (Dipeptidyl arylamidase III) (Dipeptidyl peptidase III) (DPP III)	DppIII CG7415	786	60
A0T1Z5	A0T1Z5_DROME	Moesin/ezrin/radixin homolog 1	yrt dlhB Dmel\CG9764 l(3)87Ek l(3)E19 l(3)m112 m112 Nbl4 Yrt Yurt CG9764 Dmel_CG9764	786	12
Q9W5Y0	NEP3_DROME	Neprilysin-3 (EC 3.4.24.11)	Nep3 CG9565	786	2
M9PH47	M9PH47_DROME	Netrin-B, isoform G	NetB CG15021 CT29512 Dmel\CG10521 net NETB netB netrin netrin B NetrinB CG10521 Dmel_CG10521	785	3
Q7K0Y1	BOP1_DROME	Ribosome biogenesis protein BOP1 homolog	CG5033	784	37
Q9VEP9	Q9VEP9_DROME	GH03554p (Splicing factor 3a subunit 1)	Sf3a1 Dmel\CG16941 l(2)SH3 146 l(3)SH146 SF3A1 SF3a1 sf3a1 SF3a120 CG16941 Dmel_CG16941	784	37
Q9VC05	Q9VC05_DROME	Oxysterol-binding protein	Osbp Dmel\CG6708 OSBP osbp OSBP-Dm CG6708 Dmel_CG6708	784	27
A1Z814	A1Z814_DROME	Oxysterol-binding protein	Dmel\CG1513 CG1513-RA CG1513 Dmel_CG1513	784	23
Q9W1A2	NAA35_DROME	N-alpha-acetyltransferase 35, NatC auxiliary subunit homolog (Embryonic growth-associated protein homolog) (Protein MAK10 homolog)	Naa35 CG4065	784	18
M9PCH6	M9PCH6_DROME	Omega, isoform H	ome BEST:LD21715 CG17705 CG32143 CG32145 CG9370 Dmel\CG42280 LD21715 Ome CG42280 Dmel_CG42280	784	15
A1ZAF5	A1ZAF5_DROME	FI18622p1 (Semaphorin 2b, isoform A) (Semaphorin 2b, isoform C)	Sema2b CG30322 CG33960-RA CG4383 Dmel\CG33960 Sema-2b sema-2b sema2b SemaIIB CG33960 Dmel_CG33960	784	4
P46867	KLP68_DROME	Kinesin-like protein Klp68D	Klp68D KLP5 CG7293	784	3
Q9VJ64	Q9VJ64_DROME	LD21810p (Uncharacterized protein, isoform A) (EC 3.1.-.-) (Uncharacterized protein, isoform B)	Dmel\CG10383 CG10383-RA CG10383 Dmel_CG10383	784	3
O76460	RAD54_DROME	DNA repair and recombination protein RAD54-like (DmRAD54) (EC 3.6.4.-) (Protein okra) (RAD54 DNA repair protein)	okr RAD54 CG3736	784	1
Q9V397	Q9V397_DROME	Enoyl-CoA hydratase (EC 4.2.1.17)	Mtpalpha BcDNA.GH12558 BcDNA:GH12558 CG 4389 Dmel\CG4389 Hadha CG4389 Dmel_CG4389	783	62
Q8T4D6	Q8T4D6_DROME	Aconitate hydratase, mitochondrial (Aconitase) (EC 4.2.1.-)	mAcon2 Dmel\CG4706 CG4706 Dmel_CG4706	783	24
A1Z847	A1Z847_DROME	Uncharacterized protein, isoform B (Uncharacterized protein, isoform D)	Dmel\CG2269 anon-WO0118547.141 CG2269 Dmel_CG2269	783	13
Q0E8G5	Q0E8G5_DROME	Uncharacterized protein, isoform D (Uncharacterized protein, isoform F) (Uncharacterized protein, isoform G) (Uncharacterized protein, isoform H)	CG3628 anon-WO0118547.368 anon-WO0118547.427 CG14180 CG18632 CG32043 Dmel\CG44838 CG44838 Dmel_CG44838	783	8
Q9VF04	Q9VF04_DROME	RE32990p (Retinoblastoma protein homolog RBF2) (Retinoblastoma-family protein 2)	Rbf2 Dmel\CG5083 RB RBF2 RBf2 rbf2 CG5083 Dmel_CG5083	783	6
Q7JQN4	Q7JQN4_DROME	RNA helicase (EC 3.6.4.13)	Rs1 153844_at BcDNA:GM05306 cg2173 DDX27 Dmel\CG2173 DmRH21 Drs1 l(2)k09514 CG2173 Dmel_CG2173	782	24
Q9VRA2	MOCOS_DROME	Molybdenum cofactor sulfurase (MCS) (MOS) (MoCo sulfurase) (EC 2.8.1.9) (Molybdenum cofactor sulfurtransferase) (Protein maroon-like) (Ma-l)	mal CG1692	781	27
Q7PLI0	Q7PLI0_DROME	Adherens junction protein p120	p120ctn Dmel\CG17484 Dp120[ctn] Dp120ctn dP120ctn dp120ctn P120 p120 P120-catenin p120[ctn] P120ctn CG17484 Dmel_CG17484	781	19
Q9VQS4	Q9VQS4_DROME	Spindly	Spindly Dmel\CG15415 spindly CG15415 Dmel_CG15415	781	13
A0A0B4KI14	A0A0B4KI14_DROME	Distal antenna, isoform B	dan Dan Dmel\CG11849 fer CG11849 Dmel_CG11849	781	4
Q7JQH9	Q7JQH9_DROME	Carnitine O-palmitoyltransferase (EC 2.3.1.21)	whd BEST:GH27794 CPT1 Cpt1 cpt1 CPTI dCPT1 Dmel\CG12891 gh27794 CG12891 Dmel_CG12891	780	31
Q8MLT6	Q8MLT6_DROME	Defective proventriculus, isoform B	dve dep Dmel\CG5799 DVE Dve Dve-s l(2)01738 SATB1 CG5799 Dmel_CG5799	780	1
A1Z8Q7	A1Z8Q7_DROME	Microcephalin, isoform A	MCPH1 awol CG13184 CG30038 CG8981 Dmcph1 dMCPH1 Dmel\CG42572 mcph1 p91 CG42572 Dmel_CG42572	779	10
Q9Y105	SYQ_DROME	Probable glutamine--tRNA ligase (EC 6.1.1.18) (Glutaminyl-tRNA synthetase)	GlnRS Aats-gln CG10506	778	55
Q9VLL5	Q9VLL5_DROME	LP03571p (Uncharacterized protein, isoform A) (Uncharacterized protein, isoform B) (EC 3.2.1.50)	ESTS:172F5T 172F5T anon-sts19 Dmel\CG13397 CG13397 Dmel_CG13397	778	28
Q9VPU7	Q9VPU7_DROME	Arouser, isoform C (Arouser, isoform D) (RE61916p)	aru Dmel\CG4276 EPS8L3 CG4276 Dmel_CG4276	778	17
Q9VH90	TRBID_DROME	Ubiquitin thioesterase trabid (dTrbd) (EC 3.4.19.12)	trbd CG9448	778	3
D3PFF6	D3PFF6_DROME	GH16248p (Pitslre, isoform E) (Pitslre, isoform F) (EC 2.7.11.-) (EC 2.7.11.22) (Pitslre, isoform G)	Pitslre cdk11 Dmel\CG4268 Gat group 3 Gta PitsIre PITSLRE pitslre Pitslre-RC CG4268 Dmel_CG4268	778	1
Q7JZK6	Q7JZK6_DROME	RE24424p (Uncharacterized protein, isoform B) (EC 3.4.21.-)	Dmel\CG8170 cSP54 SP54 CG8170 Dmel_CG8170	778	1
D0IQK3	D0IQK3_DROME	AMP deaminase (EC 3.5.4.6)	AMPdeam AMP deam AMPdeam-RJ CG11058 CG11065 CG15762 Dmel\CG32626 CG32626 Dmel_CG32626	777	30
Q9VZL2	Q9VZL2_DROME	Anaphase-promoting complex subunit 5 (Cyclosome subunit 5)	ida APC5 Apc5 Dmel\CG10850 IDA Ida l(3)63Fb l(3)SH7 CG10850 Dmel_CG10850	777	21
Q9VL91	Q9VL91_DROME	LD23102p (Zinc finger protein 30C)	zf30C anon-EST:Liang-1.52 C282 clone 1.52 Dmel\CG3998 l(2)k02506 Zf30C Zf30c zf30c Zn30C CG3998 Dmel_CG3998	777	19
Q86P18	Q86P18_DROME	RE14039p (Uncharacterized protein, isoform A) (EC 3.6.1.3) (Uncharacterized protein, isoform C)	osy CG14559 CG31085 CG6162 CG6166 Dmel\CG33970 CG33970 Dmel_CG33970	777	13
Q9VNG4	Q9VNG4_DROME	Xe7, isoform D	Xe7 Dmel\CG2179 l(3)02248 CG2179 Dmel_CG2179	777	3
Q9VNW6	Q9VNW6_DROME	Delta-1-pyrroline-5-carboxylate synthase [Includes: Glutamate 5-kinase (GK) (EC 2.7.2.11) (Gamma-glutamyl kinase); Gamma-glutamyl phosphate reductase (GPR) (EC 1.2.1.41) (Glutamate-5-semialdehyde dehydrogenase) (Glutamyl-gamma-semialdehyde dehydrogenase)]	P5CS Dmel\CG7470 CG7470 Dmel_CG7470	776	35
Q95TN4	COG4_DROME	Conserved oligomeric Golgi complex subunit 4 (COG complex subunit 4) (Component of oligomeric Golgi complex 4)	Cog4 CG7456	776	10
Q9VV40	Q9VV40_DROME	Golgin 104 (LD45682p)	Golgin104 Dmel\CG4925 golgin-104 CG4925 Dmel_CG4925	776	8
Q9VIE6	MCM10_DROME	Protein MCM10 homolog (Sensitized chromosome inheritance modifier 19)	Mcm10 Scim19 CG9241	776	4
Q9XZ25	WDR24_DROME	GATOR complex protein WDR24 (WD repeat-containing protein 24)	Wdr24 CG7609	776	3
Q9W261	RTF1_DROME	RNA polymerase-associated protein Rtf1 (dRtf1)	Rtf1 CG10955	775	18
A0A0B4KF18	A0A0B4KF18_DROME	Uncharacterized protein, isoform D	CG31530 CG12588 CG14654 CG9767 Dmel\CG44098 CG44098 Dmel_CG44098	775	2
Q9VII8	Q9VII8_DROME	Outer segment 5	Oseg5 CHE-2 Che-2 Dmel\CG9333 IFT80 OSEG OSEG5 oseg5 CG9333 Dmel_CG9333	775	2
Q24311	CUL1_DROME	Cullin homolog 1 (Lin-19 homolog protein)	Cul1 cul-1 lin19 CG1877	774	44
A0A0B4K692	NEP2_DROME	Neprilysin-2 (EC 3.4.24.11) [Cleaved into: Neprilysin-2, soluble form]	Nep2 CG9761	774	25
Q9XZ53	Q9XZ53_DROME	Dolichyl-diphosphooligosaccharide--protein glycotransferase (EC 2.4.99.18)	Stt3B anon-WO03054008.7 BcDNA.GM01838 BcDNA:GM01838 Dmel\CG7748 l(3)j2D9 OstStt3 STT CG7748 Dmel_CG7748	774	18
Q9V9X1	Q9V9X1_DROME	Morpheyus, isoform A (Morpheyus, isoform B)	mey Dmel\CG12063 CG12063 Dmel_CG12063	774	12
Q9VRV4	Q9VRV4_DROME	D19B (GH09076p)	D19B d19b Dmel\CG10270 CG10270 Dmel_CG10270	774	10
Q86BI2	Q86BI2_DROME	RE29964p (Ral guanine nucleotide dissociation stimulator-like, isoform B) (Ral guanine nucleotide dissociation stimulator-like, isoform C) (Ral guanine nucleotide dissociation stimulator-like, isoform D)	Rgl Dmel\CG8865 DRgl dRGL RalGDS RasGDS rgl Rgl-RC CG8865 Dmel_CG8865	774	1
Q9VJ73	Q9VJ73_DROME	Ada2a-containing complex component 2 (EC 2.3.1.48) (LD17982p)	Atac2 dATAC2 dAtac2 Dmel\CG10414 KAT14 CG10414 Dmel_CG10414	774	1
Q9V475	Q9V475_DROME	Cullin 3, isoform C (Cullin 3, isoform D) (Cullin 3, isoform E) (LD10516p)	Cul3 BG:DS07851.2 br34 CG11861 CG31829 CUL-3 Cul-3 cul-3 CUL3 cul3 Cullin3 dCul-3 dCul3 DMcul-3 Dmel\CG42616 gft guftagu l(2)06430 l(2)35Cd l(2)br34 l35Cd mds CG42616 Dmel_CG42616	773	46
Q9VNF8	Q9VNF8_DROME	Protein transport protein SEC23	Sec23 COPII dar2 Dmel\CG1250 dSec23 dsec23 dSec23p dsec23p Hau hau SEC23 sec23 Sec23A Sec23p CG1250 Dmel_CG1250	773	33
E1JJG4	E1JJG4_DROME	Anaphase-promoting complex subunit 4 (Cyclosome subunit 4)	APC4 CG4350 Dmel\CG32707 CG32707 Dmel_CG32707	773	15
Q9VBW3	CAD96_DROME	Tyrosine kinase receptor Cad96Ca (EC 2.7.10.1) (Cadherin-96Ca) (Tyrosine kinase receptor HD-14)	Cad96Ca HD-14 CG10244	773	4
P11997	LSP1G_DROME	Larval serum protein 1 gamma chain (Hexamerin-1-gamma)	Lsp1gamma Lsp1-g CG6821	772	46
A1Z9M3	A1Z9M3_DROME	Combgap, isoform B	cg CG Cg Dmel\CG8367 l(2)07659 l(2)k11504 mig CG8367 Dmel_CG8367	772	16
A8JUV9	A8JUV9_DROME	Shaggy, isoform M (EC 2.7.11.-)	sgg anon-WO03040301.254 Dm Zw3 Dmel\CG2621 DMSGG3 Dmsgg3 DMZ3K25Z EG:155E2.3 EG:BACR7C10.8 GSK GSK-3 Gsk-3 GSK-3B GSK-3beta Gsk-3beta GSK-3betaSgg GSK3 Gsk3 gsk3 GSK3-beta Gsk3-beta GSK3A GSK3b GSK3Beta GSK3beta Gsk3beta GSK3betagr GSKbeta l(1)3Ba l(1)G0055 l(1)G0183 l(1)G0263 l(1)G0335 l(1)zw3 SGG Sgg sgg-1 sgg-zw3 sgg10 sgg39 sgg46 SHAGGY Shaggy ZW-3 Zw-3 zw-3 ZW3 Zw3 zw3 zw3(sgg) Zw3-sh Zw3[sg…	772	15
A8DYR2	A8DYR2_DROME	Smoke alarm, isoform C (Smoke alarm, isoform E)	smal anon-WO0073329.6 CG13986 CG13987 CG13988 CG15813 CG31640 Dmel\CG34380 CG34380 Dmel_CG34380	772	5
Q8IQV5	Q8IQV5_DROME	LD13191p (Uncharacterized protein, isoform D) (Uncharacterized protein, isoform I)	CG6918 Dmel\CG17233 CG17233 Dmel_CG17233	772	3
Q9VUR2	Q9VUR2_DROME	LD31322p	Dmel\CG12301 CG12301 Dmel_CG12301	771	30
Q9V9X7	Q9V9X7_DROME	Polyribonucleotide nucleotidyltransferase (EC 2.7.7.8)	PNPase CG11337-RD Dmel\CG11337 dmpnpase CG11337 Dmel_CG11337	771	23
O46307	O46307_DROME	EG:8D8.4 protein	EG:8D8.4 Dmel\CG11417 fs(1)N CG11417 Dmel_CG11417	771	17
O62609	O62609_DROME	Mothers against decapentaplegic homolog (MAD homolog) (Mothers against DPP homolog) (SMAD family member)	Med anon-EST:Posey121 Dmel\CG1775 dSmad4 E(zen)3 l(3)11m-254 l(3)12m-137 l(3)SG36 l(3)SG70 l(3)XIIm137 MED med Medea medea SMAD4 Smad4 smad4 CG1775 Dmel_CG1775	771	10
Q9VAQ1	SIR7_DROME	NAD-dependent protein deacetylase Sirt7 (EC 2.3.1.286) (Regulatory protein SIR2 homolog 7) (SIR2-like protein 7)	Sirt7 CG11305	771	3
Q7KK54	Q7KK54_DROME	MIP07328p (Semaphorin 1b, isoform A) (Semaphorin 1b, isoform B) (Semaphorin 1b, isoform C) (Semaphorin-like)	Sema1b BcDNA:GH03186 D-semaIII Dmel\CG6446 Sema 1b Sema III Sema-1b Sema-1b-RB sema-III sema1b semaphorin-like CG6446 Dmel_CG6446	770	18
A0A0B4KFF3	A0A0B4KFF3_DROME	Nuclear protein MDM1	Dmel\CG17816 CG17816 Dmel_CG17816	770	17
Q7KVP9	Q7KVP9_DROME	General transcription and DNA repair factor IIH helicase subunit XPD (EC 3.6.4.12)	Xpd DhR3 DhXPD Dmel\CG9433 DmXPD ERCC2 l(2)SH2 2137 l(2)SH2137 XPD xpd CG9433 Dmel_CG9433	769	23
Q24371	L2DTL_DROME	Protein lethal(2)denticleless (Protein DTL83)	l(2)dtl DTL83 CG11295	769	8
B7Z0U6	B7Z0U6_DROME	Bestrophin 1, isoform B	Best1 anon-WO0118547.380 best Dbest dBest1 dbest1 dmBest1 Dmel\CG6264 CG6264 Dmel_CG6264	769	5
O61348	O61348_DROME	Bobby sox (Bobby sox, isoform B) (Bobby sox, isoform C) (Bobby sox, isoform D) (Bobby sox, isoform E) (RH69145p)	bbx anon-19Fb CG32527 Dmel\CG1414 tu2 CG1414 Dmel_CG1414	769	1
Q8IPH0	Q8IPH0_DROME	Transglutaminase, isoform B (EC 2.3.2.13)	Tg Dmel\CG7356 DmTG dTG dTG-alpha TG tg CG7356 Dmel_CG7356	768	17
Q03042	KGP1_DROME	cGMP-dependent protein kinase, isozyme 1 (cGK) (EC 2.7.11.12)	Pkg21D DG1 CG3324	768	2
Q9VGH0	Q9VGH0_DROME	LD28817p	Dmel\CG6962 CG6962 Dmel_CG6962	767	17
Q7JRH5	Q7JRH5_DROME	RE28271p	Dmel\CG5726 CG5726 Dmel_CG5726	766	27
Q9VIF0	NOC2L_DROME	Nucleolar complex protein 2 homolog (Protein NOC2 homolog)	CG9246	766	21
Q8MKW7	RNZ_DROME	Ribonuclease Z, mitochondrial (RNase Z) (EC 3.1.26.11) (Juvenile hormone-inducible protein 1) (dRNAse Z) (tRNA 3 endonuclease) (DmeZ) (tRNase Z)	RNaseZ JhI-1 CG3298	766	17
B7Z0B8	B7Z0B8_DROME	Farmer, isoform I	frm anon-WO0118547.236 Dmel\CG10625 CG10625 Dmel_CG10625	766	13
Q9VDE6	EXOC6_DROME	Exocyst complex component 6 (Exocyst complex component Sec15)	Sec15 CG7034	766	12
Q8T9E6	Q8T9E6_DROME	SD03967p (Uncharacterized protein, isoform A) (EC 3.6.1.3) (Uncharacterized protein, isoform B)	l(2)SH2 0142 ABCG1 BEST:GH05015 CG17647 Dmel\CG17646 l(2)SH0142 CG17646 Dmel_CG17646	766	4
P25991	SUF_DROME	Protein suppressor of forked	su(f) CG17170	765	24
M9PBH9	M9PBH9_DROME	Uncharacterized protein, isoform B	LD02105 BEST:LD02105 Dmel\CG12084 CG12084 Dmel_CG12084	765	15
Q9W5D4	POMT2_DROME	Protein O-mannosyl-transferase 2 (EC 2.4.1.109) (Dolichyl-phosphate-mannose--protein mannosyltransferase 2) (DmPOMT2) (dPOMT2) (Protein twisted)	tw Pomt2 CG12311	765	5
A1ZAP7	A1ZAP7_DROME	RNA helicase (EC 3.6.4.13)	CT21565 Dmel\CG6967 CG6967 Dmel_CG6967	764	36
Q0E965	Q0E965_DROME	SR protein kinase, isoform A (SR protein kinase, isoform B) (EC 2.7.11.-)	SRPK abc BcDNA:SD03158 Dmel\CG8174 dSRPK dSRPK1 fs(2)abc mat(2)syn-F mat(2)synPL63 srpk srpk79D syn-PL63 CG8174 Dmel_CG8174	764	32
Q7KUL1	Q7KUL1_DROME	Dally-like, isoform C	dlp CG17703 CG5031 CT16138 D-gpcB Dally-like DLP Dlp Dly dly Dmel\CG32146 CG32146 Dmel_CG32146	764	13
Q08180	ICCR_DROME	Irregular chiasm C-roughest protein (Protein IRREC)	rst CG4125	764	6
Q9VN03	SUV3_DROME	ATP-dependent RNA helicase SUV3 homolog, mitochondrial (EC 3.6.4.13)	Suv3 CG9791	763	18
A0A0B4JD13	A0A0B4JD13_DROME	Snustorr, isoform D (EC 3.6.1.3)	snu Dmel\CG9990 CG9990 Dmel_CG9990	763	15
Q7KN04	Q7KN04_DROME	F-spondin (Spondin-1)	fat-spondin CT21501 Dmel\CG6953 Fat-spondin CG6953 Dmel_CG6953	763	13
A1Z9U2	A1Z9U2_DROME	Jet fuel, isoform A (Jet fuel, isoform B)	jef Dmel\CG12858 CG12858 Dmel_CG12858	762	8
Q9VXQ6	Q9VXQ6_DROME	LD18191p	Dmel\CG8944 CG8944 Dmel_CG8944	762	8
L0MPW8	L0MPW8_DROME	Nuclear factor I, isoform C	NfI Dmel\CG2380 NFI CG2380 Dmel_CG2380	762	2
Q9VYL5	Q9VYL5_DROME	GH19726p	Dmel\CG1824 CG1824 Dmel_CG1824	761	18
Q9VB04	Q9VB04_DROME	Protein CASC3	btz Btz btz-RA Dmel\CG12878 wkl CG12878 Dmel_CG12878	761	16
P42124	EZ_DROME	Histone-lysine N-methyltransferase E(z) (EC 2.1.1.356) (Lysine N-methyltransferase 6) (Protein enhancer of zeste)	E(z) KMT6 CG6502	760	15
Q6NP60	MOX12_DROME	MOXD1 homolog 2	olf413 CG12673	760	8
Q6NP91	Q6NP91_DROME	RE44586p (Transmembrane protein 63)	Tmem63 CT31310 Dmel\CG11210 TMEM63 CG11210 Dmel_CG11210	760	8
Q9V730	EXT1_DROME	Exostosin-1 (EC 2.4.1.224) (EC 2.4.1.225) (Protein tout-velu)	ttv DEXT1 CG10117	760	5
Q9VPA9	Q9VPA9_DROME	LD24894p (Uncharacterized protein, isoform A) (Uncharacterized protein, isoform B)	GYCb100B Dmel\CG3618 CG3618 Dmel_CG3618	759	1
A0A0B4KH58	A0A0B4KH58_DROME	Uncharacterized protein, isoform C	Dmel\CG13847 CG13847 Dmel_CG13847	758	4
Q8MPP3	D2MP_DROME	Matrix metalloproteinase-2 (Dm2-MMP) (EC 3.4.24.-)	Mmp2 CG1794	758	3
Q8IN35	SIFAR_DROME	Neuropeptide SIFamide receptor	SIFaR SIFR CG10823	758	1
Q8IMM7	Q8IMM7_DROME	Minotaur, isoform B (EC 2.3.1.15)	mino 152088_at BcDNA:GH07066 Dmel\CG5508 GPAT1 Mino CG5508 Dmel_CG5508	757	1
Q9VKW5	Q9VKW5_DROME	Prolyl endopeptidase (EC 3.4.21.-)	Dmel\CG5355 CG5355 Dmel_CG5355	756	61
Q9V3D6	CPSF2_DROME	Probable cleavage and polyadenylation specificity factor subunit 2 (Cleavage and polyadenylation specificity factor 100 kDa subunit) (CPSF 100 kDa subunit)	Cpsf100 CG1957	756	27
A4V164	A4V164_DROME	3-phosphoinositide-dependent protein kinase 1 (EC 2.7.11.1)	Pdk1 1210 CG1201 Dmel\CG1210 dPDK dPDK-1 dPDK1 DSTPK61 Dstpk61 dSTPK61 PDK PDK-1 PDK1 pdk1 Pdpk1 pdpk1 PK61C Pk61C Pk61c pk61c Pk61C|PDK1 CG1210 Dmel_CG1210	755	15
Q9VMX6	SMAL1_DROME	SWI/SNF-related matrix-associated actin-dependent regulator of chromatin subfamily A-like protein 1 (EC 3.6.4.-)	Marcal1 CG3753	755	6
Q9VC61	CRERF_DROME	Protein CREBRF homolog (Protein Repressed by Tor)	REPTOR CG13624	755	5
Q0E9E6	Q0E9E6_DROME	RE33655p (Uncharacterized protein, isoform B) (Uncharacterized protein, isoform C) (Uncharacterized protein, isoform D)	Dmel\CG34141 CG34141 Dmel_CG34141	755	4
A0A0B4LFQ2	A0A0B4LFQ2_DROME	Inner centromere protein, isoform C	Incenp anon-WO0118547.171 dIncenp Dmel\CG12165 DmINCENP INCENP incenp mat(2)ea-C mat(2)earlyQA26 CG12165 Dmel_CG12165	754	42
Q9VC08	Q9VC08_DROME	LD43724p (Mitotic spindle and nuclear protein)	Mink Dmel\CG11120 CG11120 Dmel_CG11120	754	19
P29503	NEUR_DROME	Protein neuralized	neur neu CG11988	754	6
Q9V9R2	Q9V9R2_DROME	Cullin 2, isoform A (Cullin 2, isoform B) (LD36177p)	Cul2 Cul-2 cul-2 CUL2 cul2 Cullin2 dCul2 DMcul-2 Dmel\CG1512 l(2)02074 CG1512 Dmel_CG1512	753	37
Q9VS57	Q9VS57_DROME	RE14391p (Secretory 63)	Sec63 anon-WO0118547.333 Dmel\CG8583 peg sec63 CG8583 Dmel_CG8583	753	32
Q9VEJ9	Q9VEJ9_DROME	Curly Su (EC 1.11.1.7) (RE01856p)	cysu Cysu Dmel\CG5873 Q9VEJ9 CG5873 Dmel_CG5873	753	15
Q4V551	Q4V551_DROME	80 kDa nuclear cap-binding protein (Nuclear cap-binding protein subunit 1)	Dmel\CG7907 CG7907 Dmel_CG7907	753	1
P54351	NSF2_DROME	Vesicle-fusing ATPase 2 (EC 3.6.4.6) (N-ethylmaleimide-sensitive fusion protein 2) (NEM-sensitive fusion protein 2) (Vesicular-fusion protein NSF2) (dNsf-2) (NSF-2)	Nsf2 CG33101	752	44
Q9VJD3	COG5_DROME	Conserved oligomeric Golgi complex subunit 5 (COG complex subunit 5) (Component of oligomeric Golgi complex 5) (Protein four way stop)	fws CG6549	751	16
A1Z7W1	A1Z7W1_DROME	SET and MYND domain containing, class 4, member 1, isoform B (SET and MYND domain containing, class 4, member 1, isoform C)	Smyd4-1 Dmel\CG1868 CG1868 Dmel_CG1868	751	9
Q9VMM2	Q9VMM2_DROME	Uncharacterized protein, isoform B (Uncharacterized protein, isoform C)	Dmel\CG11034 CG11034 Dmel_CG11034	751	7
P91943	PANG1_DROME	Protein pangolin, isoforms A/H/I/S (dTCF)	pan TCF CG34403	751	5
Q9W2H2	Q9W2H2_DROME	Crossveinless 2 (FI20152p1)	cv-2 BMPER CT35855 Cv 2 cv 2 Cv-2 cv-2-RA CV2 Cv2 Dmel\CG15671 CG15671 Dmel_CG15671	751	1
M9NDR2	M9NDR2_DROME	Bicaudal D, isoform B	BicD almond anon-EST:fe2A11 BIC-D Bic-D Bic[D] BICD Dmel\CG6605 CG6605 Dmel_CG6605	750	37
Q9W1Y3	Q9W1Y3_DROME	Phosphatidylinositol 4-phosphate 5-kinase 59B, isoform E (EC 2.7.1.68)	PIP5K59B CG17281 Dmel\CG3682 dPIP5K dpip5k dPIP5K59B PI4P5K PIP5K 59B CG3682 Dmel_CG3682	750	3
A1ZB09	A1ZB09_DROME	Uncharacterized protein	Dmel\CG30325 CG30325 Dmel_CG30325	750	1
Q9VQK7	Q9VQK7_DROME	LD45152p (Splicing factor 3b subunit 2, isoform A) (Splicing factor 3b subunit 2, isoform B)	Sf3b2 Dmel\CG3605 SF3B2 CG3605 Dmel_CG3605	749	41
Q9W384	Q9W384_DROME	Brahma associated protein 111kD (DALAO protein) (LD41296p)	Bap111 anon-EST:Liang-1.83 BAF57 BAP 111 BAP111 clone 1.83 DALAO Dalao dalao Dmel\CG7055 CG7055 Dmel_CG7055	749	26
Q9Y149	MED15_DROME	Mediator of RNA polymerase II transcription subunit 15 (Mediator complex subunit 15) (dARC105)	MED15 Arc105 CG4184	749	12
A1Z6F6	A1Z6F6_DROME	FI18602p1 (Straw, isoform F) (EC 1.10.3.-) (EC 1.16.3.1)	stw CG10398 CG10408 CG30437 CG32838 CG42345-RF Dmel\CG42345 Laccase2 laccase2 MCO2 str CG42345 Dmel_CG42345	749	6
Q8T3S1	Q8T3S1_DROME	AT02150p (Serine-arginine protein kinase at 79D, isoform B) (EC 2.7.11.-) (Serine-arginine protein kinase at 79D, isoform O)	Srpk79D atc BEST:CK01209 CG9085 CK01209 Dmel\CG11489 SRPK SRPK1 srpk79D srpk79d CG11489 Dmel_CG11489	749	4
Q9W4E0	Q9W4E0_DROME	GH14578p	Dmel\CG3323 CG3323 Dmel_CG3323	749	1
Q7PLI7	DCLK_DROME	Serine/threonine-protein kinase CG17528 (EC 2.7.11.1) (Doublecortin-like and CAM kinase-like protein) (Protein Pk1)	CG17528	748	22
M9MS02	M9MS02_DROME	Suppressor of white-apricot, isoform G	su(w[a]) Dmel\CG3019 DmSWAP EG:BACR7A4.10 su(w) Su(w[a]) su(w[a])-1 su(w[a])-2 su(wa) su-w su[wa] SWAP CG3019 Dmel_CG3019	748	1
Q9W1H4	DNLI1_DROME	DNA ligase 1 (EC 6.5.1.1) (DNA ligase I) (DmDNA Lig I)	DNAlig1 DNA-ligI CG5602	747	34
A1Z898	A1Z898_DROME	Chromatin assembly factor 1, p105 subunit	Caf1-105 75 CAF p105 Caf-105 CAF1 Caf1 Caf1-10 CAF1-105 caf1-105 CAF1-p105 CAF1-p75 CAF105 CAF1p105 CAF1p75 dCAF-1-p105 dCAF1-p105 dCAF1-p75 Dmel\CG12892 P105 p105 p75 CG12892 Dmel_CG12892	747	20
A0A126GV09	A0A126GV09_DROME	Uncharacterized protein, isoform G	lincRNA.840 CG12492 CG13818 Dmel\CG34355 CG34355 Dmel_CG34355	747	11
Q9NDR1	Q9NDR1_DROME	BcDNA.LD23181 (Egg-derived tyrosine phosphatase) (Egg-derived tyrosine phosphatase, isoform A) (EC 3.1.3.48) (EC 3.1.3.64)	EDTP anon-WO0118547.124 BcDNA.LD23181 BcDNA:LD23181 D-EDTP Dmel\CG6542 CG6542 Dmel_CG6542	747	9
Q9W4M9	NSUN2_DROME	tRNA (cytosine(34)-C(5))-methyltransferase (EC 2.1.1.203) (NOP2/Sun domain family member 2 ortholog)	Nsun2 CG6133	746	49
A0A0B4KGN2	A0A0B4KGN2_DROME	MICOS complex subunit MIC60 (Mitofilin)	Mitofilin CG 6455 dIMMT Dmel\CG6455 dMIC60 CG6455 Dmel_CG6455	746	40
A1ZAC4	A1ZAC4_DROME	FI20010p1 (Krimper)	krimp Dmel\CG15707 KRIMP Krimp krimp-RA mtc CG15707 Dmel_CG15707	746	3
P46461	NSF1_DROME	Vesicle-fusing ATPase 1 (EC 3.6.4.6) (N-ethylmaleimide-sensitive fusion protein 1) (NEM-sensitive fusion protein 1) (Protein comatose) (Vesicular-fusion protein NSF1) (dNsf-1) (NSF-1)	comt Nsf Nsf1 CG1618	745	41
Q9VM33	EFGM_DROME	Elongation factor G, mitochondrial (EF-Gmt) (Elongation factor G 1, mitochondrial) (mEF-G 1) (Elongation factor G1) (dEF-G1) (Protein iconoclast)	mEFG1 ico CG4567	745	32
M9PI07	M9PI07_DROME	Forkhead box K, isoform O	FoxK dFoxK Dmel\CG11799 DmLD16137 DmMNF fd68A MNF Mnf CG11799 Dmel_CG11799	745	5
Q9VK84	Q9VK84_DROME	Solute carrier organic anion transporter family member	Oatp33Ea Dmel\CG5427 oatp 33Ea Oatp33Ea-RA CG5427 Dmel_CG5427	745	5
Q9VAG2	Q9VAG2_DROME	GH22837p (Neyo, isoform A) (Neyo, isoform B)	neo Dmel\CG7802 CG7802 Dmel_CG7802	744	14
Q9VEN5	Q9VEN5_DROME	Keap1, isoform A (Keap1, isoform C)	Keap1 dkeap-1 dKEAP1 dKeap1 dkeap1 Dmel\CG3962 DmKeap1 keap Keap-1 keap-1 KEAP1 keap1 Nrf-2 nrf-2 CG3962 Dmel_CG3962	744	5
Q9VD23	Q9VD23_DROME	Pyruvate kinase (EC 2.7.1.40)	Dmel\CG7069 CG7069 Dmel_CG7069	744	4
Q7JVY2	Q7JVY2_DROME	Double parked, isoform A (Double parked, isoform B) (LD35784p) (Replication protein double parked)	dup 19k anon-WO0257455.31 CDT1 Cdt1 cdt1 Dmel\CG8171 DUP Dup fs(2)51Fa fs(2)ltoPA77 fs(2)PA77 l(2)51Ec l(2)k03308 CG8171 Dmel_CG8171	743	17
Q9VK47	Q9VK47_DROME	H(+)-transporting two-sector ATPase (EC 7.1.2.2)	Vha68-3 Dmel\CG5075 vha67-3 Vha68 vha68-3 CG5075 Dmel_CG5075	743	10
Q8SX92	Q8SX92_DROME	GH28796p (Uncharacterized protein, isoform B) (Uncharacterized protein, isoform D)	Dmel\CG8001 CG8001 Dmel_CG8001	743	9
Q9VCN9	Q9VCN9_DROME	WD repeat-containing protein 55 homolog	wda Dmel\CG4448 dWda WDA Wda WFA CG4448 Dmel_CG4448	743	7
Q960S0	Q960S0_DROME	BTB-protein-VII, isoform A (BTB-protein-VII, isoform B) (BTB-protein-VII, isoform D) (BTB-protein-VII, isoform E) (LD38452p)	BtbVII BcDNA:GH07729 BTB-VII BTBVII CG11494 CG14956 Dmel\CG43365 CG43365 Dmel_CG43365	743	3
Q9I7T8	Q9I7T8_DROME	PAN2-PAN3 deadenylation complex subunit PAN3 (PAB1P-dependent poly(A)-specific ribonuclease) (Poly(A)-nuclease deadenylation complex subunit 3) (PAN deadenylation complex subunit 3)	PAN3 CG11486-RB Dmel\CG11486 CG11486 Dmel_CG11486	742	16
Q9VAD6	COG7_DROME	Conserved oligomeric Golgi complex subunit 7 (COG complex subunit 7) (Component of oligomeric Golgi complex 7)	Cog7 CG31040	742	12
Q9W322	Q9W322_DROME	GH10201p (Uncharacterized protein, isoform A) (EC 2.3.1.-) (Uncharacterized protein, isoform B)	Dmel\CG3106 CG3106 Dmel_CG3106	742	12
Q9VVM6	Q9VVM6_DROME	FI18412p1 (Prestin)	Prestin CG5845 Dmel\CG5485 dpres dPrestin prestin Prestin-RA Slc26a5 CG5485 Dmel_CG5485	742	6
A0A1W5Q0S1	A0A1W5Q0S1_DROME	cGMP-dependent protein kinase (EC 2.7.11.12)	for 142251_at anon-WO0140519.260 anon-WO02059370.47 BcDNA:GM08338 DG2 Dg2 dg2 Dmel\CG10033 FOR For l(2)06860 PKG PKG2 Pkg2 Pkg24A CG10033 Dmel_CG10033	742	5
Q9VS00	Q9VS00_DROME	Uncharacterized protein	Dmel\CG10064 CG10064 Dmel_CG10064	742	3
A0A0B4KFZ8	A0A0B4KFZ8_DROME	Nervy, isoform B (Nervy, isoform C)	nvy Dmel\CG3385 Nvy CG3385 Dmel_CG3385	742	2
Q7KN90	SYCC_DROME	Cysteine--tRNA ligase, cytoplasmic (EC 6.1.1.16) (Cysteinyl-tRNA synthetase)	CysRS Aats-cys CG8431	741	49
Q8MLV1	LBR_DROME	Lamin-B receptor (dLBR)	LBR CG17952	741	23
Q0E8H7	Q0E8H7_DROME	FI19426p1 (SP1173, isoform A) (SP1173, isoform B) (SP1173, isoform C) (SP1173, isoform D)	SP1173 Dmel\CG10121 SP1173-RA CG10121 Dmel_CG10121	741	4
Q9VCU3	Q9VCU3_DROME	Neprilysin-like 13 (EC 3.4.24.-)	Nepl13 Dmel\CG4725 CG4725 Dmel_CG4725	741	4
Q9VJA9	Q9VJA9_DROME	GH07373p (Reduced ocelli, isoform A)	rdo CT35050 Dmel\CG15151 PFE Rdo CG15151 Dmel_CG15151	741	3
F3YDF1	YMEL1_DROME	ATP-dependent zinc metalloprotease YME1L (EC 3.4.24.-) (YME1-like ATPase)	YME1L CG3499	740	29
Q8MSY4	VPS51_DROME	Vacuolar protein sorting-associated protein 51 homolog (Protein fat-free homolog)	Vps51 CG15087	740	16
Q9VCX4	RRF2M_DROME	Ribosome-releasing factor 2, mitochondrial (RRF2mt) (Elongation factor G 2, mitochondrial) (EF-G2mt) (mEF-G 2) (Elongation factor G2) (Ribosome-recycling factor 2, mitochondrial)	mRRF2 EF-G2 CG31159	740	13
M9PF35	M9PF35_DROME	Kinesin-like protein at 67A, isoform B (EC 3.6.1.3) (EC 5.6.1.3)	Klp67A 0427 05 anon-WO0140519.224 anon-WO0172774.120 B Dmel\CG10923 DmKlp67A KIF 18A KIF18A Kin-8 KLP3 Klp3 Klp67 klp67 KLP67A klp67A KRP67A l(3)S042705 CG10923 Dmel_CG10923	740	1
[truncated: 6,616 more rows]
